# Supplementary material for: A Systematic Analysis of the Structures of Heterologously Expressed Proteins and Those from Their Native Hosts in the RCSB PDB Archive
Source: PLoS One. 2016 Aug 12;11(8):e0161254. doi: 10.1371/journal.pone.0161254 (PMC4982684; doi:10.1371/journal.pone.0161254)
Supplement: S1 Dataset — (XLSX) [file pone.0161254.s001.xlsx]

## Sheet: S1dataset.xls
S1 The dataset used in the manuscript
Natural Source	Gene Source	TM RMSD	TM-score	Length-N	Resolution-N	Length-G	Resolution-G	CE Z-score	CE RSMD	FATCAT P-value	FATCAT RMSD	Mean RMSD	Mean RMSD100	Recombinant Source	Expression Host	Natural Ligands	Gene Ligands	Natural Space Group	Gene Space Group	Natural Crystal Growth Procedure	Gene Crystal Growth Procedure
2R8S.H	3IVK.A	4.38	0.64792	224	1.95	224	3.1	5.19	3.38	0	1.33	3.03	2.15929	Mus Musculus	Escherichia Coli			C 1 2 1	C 2 2 21	34% MPD, 0.1M sodium citrate, 0.2M ammonium acetate, 25 mM magnesium chloride, pH 5.9, VAPOR DIFFUSION, HANGING DROP, temperature 277K	Fab-RNA: 10 mM Tris pH 7.6, 20.1 mM MgCl2, 0.1 mM EDTA, 150 mM NaCl. Screen solution: 50 mM cacodylate pH 6.0, 20 mM NaCl, 1 mM CdCl2, 32% MPD. Cryo: Paratone-N, VAPOR DIFFUSION, HANGING DROP, temperature 277K
1WDN.A	1GGG.A	3.92	0.66336	226	1.94	226	2.3	5.04	4.02	0	1.01	2.98333	2.11932	Escherichia Coli	Escherichia Coli	Glutamine		P 21 21 21	P 21 21 21		pH 8.6
2AVY.U	3UOQ.U	1.76	0.71916	71	3.46	71	3.7	4.42	1.76	2.27e-07	1.76	1.76	2.12367	Escherichia Coli	Escherichia Coli			P 21 21 27	P 21 21 21	MPD, PEG 8000, MgCl2, NH4Cl, spermine, spermidine, TRIS, EDTA, pH 7.5, batch, temperature 283K	Tris Ac PH.7.0 25-35 mM KCL 6.1% PEG 20000 %1 glycerol 50mM sucrose , VAPOR DIFFUSION, SITTING DROP, temperature 295K
4C2M.1	4BY7.L	1.29	0.7575	70	2.8	70	3.15	4.25	1.29	5.31e-08	1.29	1.29	1.56999	Saccharomyces Cerevisiae	Escherichia Coli	Zinc Ion	Zinc Ion	P 1	C 2 2 21	10% PEG4000, 300MM AMMONIUM ACETATE, 50MM HEPES PH 7.5, 5MM TCEP	5-7% PEG6000, 50 MM HEPES PH 7.0, 200 MM AMMONIUM ACETATE, 300 MM SODIUM ACETATE, 5 MM TCEP, VAPOR DIFFUSION, HANGING DROP, TEMPERATURE 293 K
3V83.A	3V8X.B	4.43	0.78132	698	2.1	698	2.6	7.44	2.95	0	2.58	3.32	1.68398	Homo Sapiens	Escherichia Coli	Bicarbonate Ion	Beta-D-Mannose	C 1 2 1	P 21 21 21	100mM HEPES, pH 7.5, 1.6 M ammonium sulfate, and 2% PEG 1000, VAPOR DIFFUSION, HANGING DROP, temperature 298K	20% Peg3350 and 200 mM BaBr2, pH 7.5, VAPOR DIFFUSION, HANGING DROP, temperature 298K
3CQZ.L	4BXZ.L	1.19	0.80953	70	2.8	70	4.8	4.25	1.19	1.37e-07	1.19	1.19	1.44828	Saccharomyces Cerevisiae	Escherichia Coli	Zinc Ion	Zinc Ion	I 2 2 2	C 2 2 21		750 MM TRI-SODIUM CITRATE, 100 MM HEPES PH 7.5, VAPOR DIFFUSION, HANGING DROP, TEMPERATURE 293K
1N5U.A	1E7A.A	4.12	0.816	585	1.9	585	2.2	8.03	4.09	0	2.99	3.73333	1.98242	Homo Sapiens	Saccharomyces Cerevisiae	Protoporphyrin Ix Containing Fe	2,6-Bis(1-Methylethyl)Phenol	C 1 2 1	P 1	PEG 3350, potassium phosphate, pH 7.5, VAPOR DIFFUSION, SITTING DROP, temperature 293K	pH 7.00
1A29.A	1CM1.A	2.49	0.82513	148	2.74	148	2	6.35	2.26	0	2.63	2.46	2.05682	Bos Taurus		Calcium Ion	Calcium Ion	P 32 2 1	C 2 2 21	PROTEIN WAS CRYSTALLIZED BY SITTING DROP TECHNIQUE IN THE COLD ROOM (8 DEGREES C +- 2 DEGREES C) BY MIXING 4 MICROLITERS OF 1 MM PROTEIN CONTAINING 1.2-1.5 MM TFP IN 5 MM CACL2 WITH 4 MICROLITERS OF THE RESERVOIR SOLUTION (1 ML 10 MM SODIUM CACODYLATEHCL BUFFER, PH 5.2-5.6 WITH 10 MM CACL2, 25-30 % (WV) POLYETHYLENE GLYCOL 6000), CRYSTAL GROWTH TOOK 2-3 WEEKS., pH 5.0	DIFFRACTION-QUALITY CRYSTALS WERE MICROSEEDED IN HANGING DROPS OVER 100 MM SODIUM ACETATE AT PH 5.2, WITH 20% POLY-ETHYLENE GLYCOL 6000 (PEG 6000), 10 MM CALCIUM CHLORIDE AND 0.02% SODIUM AZIDE. STOCK SOLUTIONS OF 24 MGML BOVINE BRAIN CALMODULIN (SIGMA L
4C2M.F	4BY7.F	0.98	0.82519	155	2.8	155	3.15	5.73	0.69	0	0.69	0.786667	0.64527	Saccharomyces Cerevisiae	Escherichia Coli			P 1	C 2 2 21	10% PEG4000, 300MM AMMONIUM ACETATE, 50MM HEPES PH 7.5, 5MM TCEP	5-7% PEG6000, 50 MM HEPES PH 7.0, 200 MM AMMONIUM ACETATE, 300 MM SODIUM ACETATE, 5 MM TCEP, VAPOR DIFFUSION, HANGING DROP, TEMPERATURE 293 K
2NVQ.I	1Y1V.I	2.03	0.82998	122	2.9	122	3.8	5.86	2.21	6.66e-16	2.21	2.15	1.95557	Saccharomyces Cerevisiae	Escherichia Coli	Zinc Ion	Zinc Ion	C 1 2 1	C 2 2 21	200mM NH4OAc, 150mM Mg(OAc)2, 50mM Hepes, pH 7.0, 5% PEG6000, VAPOR DIFFUSION, HANGING DROP, temperature 298K
1VVL.S	3KNJ.S	1.31	0.8304	93	3.22	93	3.15	5.33	1.25	2.01e-13	1.31	1.29	1.33857	Thermus Thermophilus	Escherichia Coli			P 21 21 21	P 21 21 21	4% PEG 20k, 4% PEG550 MME, 0.1M TRIS-ACETATE, 0.2M KSCN, 10mM MgCl, pH 7.0, vapor diffusion, temperature 293K	0.1-0.2 M Arginine-HCL, 0.1 M Tris pH 7.6, 2.5% Peg 20K, 7-12% MPD, 0.5 mM BME, vapor diffusion, temperature 292K
1VT2.I	4KIX.I	2.96	0.83423	142	3.3	142	2.9	6.23	2.99	4.82e-09	3.08	3.01	2.56099	Escherichia Coli	Escherichia Coli			P 21 21 21	P 1 21 1	PEG8k, MPD	PEG8k, KSCN, pH 6.5, microbatch, temperature 291K
4KBT.N	4OX9.N	1.35	0.83732	60	3.86	60	3.8	4.58	1.47	9.58e-09	1.65	1.49	2.00111	Thermus Thermophilus	Escherichia Coli		Magnesium Ion	C 1 2 1	P 41 21 2	2.9% PEG20000, 2.8% PPG P400, 5.1% PEG550 MME, 200 mM potassium thiocyanate, Tris acetate	14% MPD, 0.2 M KCL , 75 mM NH4Cl, 15 mM MgCl2 , 0.1M MES
1EAY.A	1VLZ.A	1.91	0.83847	128	2	128	2.05	6.23	1.91	5.11e-15	1.91	1.91	1.70015	Escherichia Coli				P 21 21 21	P 1 21 1	PROTEIN WAS CRYSTALLIZED FROM .63 M NAH2PO41.17 M K2HPO4, 10 MM NH4CL, PH 7.0
1CB6.A	1B0L.A	3.49	0.83958	691	2	691	2.2	7.84	3.12	0	0.97	2.52667	1.28486	Homo Sapiens	Aspergillus Awamori	Chloride Ion	Carbonate Ion	P 21 21 21	P 21 21 21	pH 7.8	DIALYSIS AGAINST 10MM SODIUM PHOSPHATE PH 8.0, CONTAINING 10% ETHANOL
1AZZ.C	1EZS.A	1.26	0.85078	142	2.3	142	2.3	6.47	1.26	0	1.26	1.26	1.07204	Escherichia Coli	Escherichia Coli			P 32 2 1	P 1		protein: 15mgml complex in 10mM Tris pH 8.0 well: 0.15M Sodium Cacodylate, 0.3M Sodium Acetate, 14% Peg 4K, pH 6.5, VAPOR DIFFUSION, HANGING DROP, temperature 291K
4EAX.A	4EDX.V	1.68	0.85935	120	2.3	120	2.5	5.99	1.32	6e-15	1.93	1.64333	1.50604	Homo Sapiens	Escherichia Coli			H 3	P 1	0.1M Imidazole, 1.0M Sodium Acetate, pH 6.5, VAPOR DIFFUSION, HANGING DROP, temperature 289K	PEG 3350, zinc acetate, pH 6.3, VAPOR DIFFUSION, HANGING DROP, temperature 300K
2AYW.A	4NIV.A	0.44	0.86015	223	0.97	223	1	6.92	0.44	0	0.44	0.44	0.314061	Bos Taurus	Escherichia Coli	Benzamidine	Calcium Ion	P 32 2 1	P 31 2 1	5mM MES, 1mM CaCl2, 2.5mM benzamidine, pH 6.0, VAPOR DIFFUSION, HANGING DROP, temperature 290K	0.1 M HEPESNaOH, 20% (wv) polyethyleneglycol 4000, pH 7.4, VAPOR DIFFUSION, HANGING DROP, temperature 293K
3D5A.X	2B64.Y	2.88	0.86065	354	3.21	354	5.9	7.44	2.88	0	2.91	2.89	1.77076	Thermus Thermophilus	Escherichia Coli	Magnesium Ion		P 21 21 21	P 43 21 2	100 mM TRIS-OAc, 200 mM KSCN, 3.5-4.5 % (wv) PEG20K, 4-9 % PEG200, DEOXY BIGCHAP, pH 7.0, VAPOR DIFFUSION, HANGING DROP, temperature 296K	PEG20k, MES buffer, magnesium acetate, potassium chloride, ammonium chloride, pH 6.7, VAPOR DIFFUSION, temperature 277K
2VQE.F	2BXJ.A	1.52	0.86238	101	2.5	101	2.4	5.99	1.22	0	1.22	1.32	1.31347	Thermus Thermophilus	Escherichia Coli			P 41 21 2	P 64 2 2	SEE WIMBERLY ET AL., NATURE 2000, pH 6.5	0.2M NA-CITRATE, 0.1M TRIS-CL PH 8.5, 25% (VV) PEG400
1HIL.B	1IFH.H	2.23	0.86334	220	2	220	2.8	6.81	2.22	0	2.25	2.23333	1.60184	Mus Musculus				P 1 21 1	P 21 21 21
2ZJP.V	2D3O.W	1.16	0.86521	67	3.7	67	3.35	4.89	1.16	4.67e-14	1.16	1.16	1.45043	Deinococcus Radiodurans	Escherichia Coli			I 2 2 2	I 2 2 2	VAPOR DIFFUSION, HANGING DROP	ETHANOL, DIMETHYLHEXANEDIOL, MGCL2, KCL, HEPES, NH4CL, pH 7.8, VAPOR DIFFUSION, SITTING DROP, temperature 290K
2J01.6	4ABS.6	0.84	0.86687	54	2.8	54	3.1	4.58	0.84	2.39e-10	0.84	0.84	1.21404	Thermus Thermophilus	Thermus Thermophilus			P 21 21 26	P 43 21 2	0.2M KSCN, 4% PEG 20K, 4% PEG550 MME, 0.1M TRIS-ACETATE PH 12	PEG20k, MES buffer, magnesium acetate, potassium chloride, ammonium chloride, pH 6.7, VAPOR DIFFUSION, temperature 277K
3OAQ.U	4GD1.U	0.94	0.868	51	3.25	51	3	4.74	0.94	3.06e-12	0.94	0.94	1.4171	Escherichia Coli	Escherichia Coli			P 21 21 21	P 21 21 21	PEG8k, MPD, pH 6.5, microbatch, temperature 291K	PEG8000, MPD, pH 6.5, microbatch, temperature 291K
2ZJP.Q	2D3O.R	1.44	0.86975	95	3.7	95	3.35	5.6	1.41	7.77e-16	1.44	1.43	1.46764	Deinococcus Radiodurans	Escherichia Coli			I 2 2 2	I 2 2 2	VAPOR DIFFUSION, HANGING DROP	ETHANOL, DIMETHYLHEXANEDIOL, MGCL2, KCL, HEPES, NH4CL, pH 7.8, VAPOR DIFFUSION, SITTING DROP, temperature 290K
4GWP.F	3RJ1.F	2.03	0.87441	210	4.2	210	4.3	7.02	1.99	0	2.03	2.01667	1.47098	Saccharomyces Cerevisiae	Trichoplusia Ni		Selenomethionine	P 32 2 1	P 32 2 1	275mM ammonium citrate tribasic pH 7.0, 10% wv PEG 3350, 2mM DTT, VAPOR DIFFUSION, HANGING DROP, temperature 291.2K	0.1 M Tris-HCl (pH 7.6) containing 10-12.5% (wv) PEG-6K, and 0.4 M (NH4)2SO4, VAPOR DIFFUSION, HANGING DROP, temperature 293K
2PW8.I	4MLF.D	0.75	0.87971	65	1.84	65	2.2	4.74	0.75	3.9e-12	0.75	0.75	0.955891	Hirudo Medicinalis	Escherichia Coli	O-Sulfo-L-Tyrosine		C 2 2 21	P 43 21 2	0.1M Tris, 20% PEG2K, 0.01M Nickel Chloride. , pH 8.5, VAPOR DIFFUSION, HANGING DROP, temperature 298K	20% PEG 3350, 0.2M Ca acetate, pH 7.3, VAPOR DIFFUSION, HANGING DROP, temperature 293K
2VQE.S	4ABR.S	1.28	0.88334	93	2.5	93	3.1	5.33	1.28	6.66e-16	1.06	1.20667	1.2521	Escherichia Coli	Escherichia Coli		Magnesium Ion	P 41 21 2	P 21 21 21	SEE WIMBERLY ET AL., NATURE 2000, pH 6.5	0.1-0.2 M Arginine-HCL, 0.1 M Tris pH 7.6, 2.5% Peg 20K, 7-12% MPD, 0.5 mM BME, vapor diffusion, temperature 292K
2J01.5	4ABS.5	1.1	0.885	60	2.8	60	3.1	4.89	1.1	1.33e-12	1.1	1.1	1.47733	Thermus Thermophilus	Thermus Thermophilus			P 21 21 25	P 43 21 2	0.2M KSCN, 4% PEG 20K, 4% PEG550 MME, 0.1M TRIS-ACETATE PH 11	PEG20k, MES buffer, magnesium acetate, potassium chloride, ammonium chloride, pH 6.7, VAPOR DIFFUSION, temperature 277K
1VT2.F	4KIX.F	1.87	0.88704	179	3.3	179	2.9	6.81	1.87	0	1.87	1.87	1.44837	Escherichia Coli	Escherichia Coli			P 21 21 21	P 1 21 1	PEG8k, MPD	PEG8k, KSCN, pH 6.5, microbatch, temperature 291K
4W2D.F	1MJI.A	2.21	0.88721	182	3.6	182	2.5	6.92	1.93	0	2.63	2.25667	1.73667	Thermus Thermophilus	Escherichia Coli	Magnesium Ion	Magnesium Ion	P 21 21 21	P 1 21 1	3.5-4.5% PEG 20K, 3.5-4.5% PEG550 MME, 0.1M Tris-Acetate, 0.2M KSCN, 10 mM MgCl2	sodium cacodylate, magnesium acetate, potassium chlorate, PEG 8000, pH 6.5, VAPOR DIFFUSION, HANGING DROP, temperature 298.0K
1DPJ.A	1DP5.A	1.43	0.88731	329	1.8	329	2.2	7.93	0.19	0	0.19	0.603333	0.37816	Saccharomyces Cerevisiae	Escherichia Coli	Beta-D-Mannose	Beta-D-Mannose	P 62 2 2	P 62 2 2	PEG 1500, Ammounia Sulfate, pH 5.6, VAPOR DIFFUSION, HANGING DROP, temperature 298K	PEG 1500, Ammounia Sulfate, pH 5.6, VAPOR DIFFUSION, HANGING DROP, temperature 298.K
1VT2.U	4KIX.U	1.43	0.88731	104	3.3	104	2.9	5.86	1.43	0	1.43	1.43	1.4025	Escherichia Coli	Escherichia Coli			P 21 21 21	P 1 21 1	PEG8k, MPD	PEG8k, KSCN, pH 6.5, microbatch, temperature 291K
1TWF.A	1Y1V.A	4.52	0.8883	1733	2.3	1733	3.8	8.49	3.69	0	1.81	3.34	1.37663	Saccharomyces Cerevisiae	Escherichia Coli	Manganese (Ii) Ion	Zinc Ion	I 2 2 2	C 2 2 21	PEG 6000, AMMONIUM HYDROGEN PHOSPHATE, SODIUM DIHYDROGEN PHOSPHATE, DIOXANE, DTT, pH 6.00, VAPOR DIFFUSION, HANGING DROP, temperature 298K
1VT2.1	4KIX.1	0.9	0.8894	55	3.3	55	2.9	4.89	0.78	1.88e-12	0.9	0.86	1.22668	Escherichia Coli	Escherichia Coli			P 21 21 21	P 1 21 1	PEG8k, MPD	PEG8k, KSCN, pH 6.5, microbatch, temperature 291K
4K24.U	3BT2.U	1.61	0.88949	283	4.5	283	2.5	7.34	1.61	0	1.55	1.59	1.04596	Homo Sapiens	Drosophila Melanogaster	Alpha-D-Mannose	N-Acetyl-D-Glucosamine	H 3 2	P 1 21 1	0.1M HEPES pH 7.5, 55%(vv) Tacsimate, 2%(vv) 2-methyl-1,3-propanediol, vapor diffusion, sitting drop, temperature 295K	8% PEG 4000, 2.5% ethanol, 0.05% sodium azide, 50mM cacodylate pH 6.5, pH 7.5, MICRODIALYSIS, temperature 295K
2WPD.I	3ZIA.I	1.05	0.89086	61	3.43	61	2.5	4.89	0.91	3.55e-13	1.05	1.00333	1.33271	Saccharomyces Cerevisiae	Escherichia Coli			P 1 21 1	P 1 21 1	0.1 M HEPESHCL PH 7.5, 12% PEG MME 5000, 100 MM SODIUM CHLORIDE MIXED 1:1 WITH PROTEIN SOLUTION CONTAINING 0.64 MM DDM, 25 MM TRISHCL PH 8.0, 100 MM SODIUM CHLORIDE, 25 MM TREHALOSE, 0.5 MM EDTA, 0.02% SODIUM AZIDE, 2 MM MAGNESIUM CHLORIDE, 0.66 MM ADP, 0.1 MM DCCD, 2.5 MM DTT, 0.5 MM PMSF	ACTIVE F1-ATPASE (12 MGML) WAS EXCHANGED ON A DESALTING COLUMN INTO CRYSTALLISATION BUFFER, PREPARED IN D2O CONSISTING OF 100 MM BIS-TRIS PROPANE, PH 7.5, 100 MM SUCROSE, 1 MM ADP AND 10 MM MAGNESIUM SULPHATE. THEN THE ENZYME WAS INHIBITED AT 23C WITH A
2J01.8	4ABS.8	0.85	0.8938	65	2.8	65	3.1	4.74	1.15	4.37e-11	1.15	1.05	1.33825	Thermus Thermophilus	Thermus Thermophilus			P 21 21 28	P 43 21 2	0.2M KSCN, 4% PEG 20K, 4% PEG550 MME, 0.1M TRIS-ACETATE PH 14	PEG20k, MES buffer, magnesium acetate, potassium chloride, ammonium chloride, pH 6.7, VAPOR DIFFUSION, temperature 277K
2A8I.A	2A8L.A	0.55	0.89463	420	2	420	2	7.64	0.55	0	0.55	0.55	0.320225	Homo Sapiens	Escherichia Coli	Selenomethionine		C 2 2 21	P 21 21 21	pH 7.0, VAPOR DIFFUSION, SITTING DROP, temperature 278K	pH 6.0, VAPOR DIFFUSION, SITTING DROP, temperature 294K
1UHG.A	1JTI.A	2.02	0.89719	385	1.9	385	2.3	7.74	2.07	0	2.33	2.14	1.27835	Gallus Gallus	Escherichia Coli Bl21(De3)	D-Serine		P 1	P 1	Ammonium sulfate, sodium acetate, pH 6.0, VAPOR DIFFUSION, HANGING DROP, temperature 303K	ammonium sulfate, Bis-Tris, pH 7.0, VAPOR DIFFUSION, HANGING DROP, temperature 303K
1B0O.A	1UZ2.X	1.75	0.89728	162	2.5	162	1.95	6.7	1.56	0	1.73	1.68	1.35351	Bos Taurus	Pichia Pastoris	Palmitic Acid		P 32 2 1	C 2 2 21	pH 7.5	HANGING DROPS WITH 20 MGML PROTEIN PLUS APPROX 2M AMMONIUM SULPHATE, 10MM HEPES, PH 7.5
1VT2.W	4KIX.W	1.22	0.89811	85	3.3	85	2.9	5.19	1.11	1.89e-15	1.22	1.18333	1.288	Escherichia Coli	Escherichia Coli			P 21 21 21	P 1 21 1	PEG8k, MPD	PEG8k, KSCN, pH 6.5, microbatch, temperature 291K
3FC6.A	3FAL.A	0.37	0.8993	242	2.06	242	2.36	7.34	2.41	0	0.57	1.11667	0.77445	Homo Sapiens	Escherichia Coli	Retinoic Acid	Retinoic Acid	C 1 2 1	C 1 2 1		3uL 6.6mgsml protein + 3 uL well containing 21 % - 23 % PEG 3550, 200mM Ammonium Acetate, 100 mM Bis Tris pH 6.5 and 10 mM DTT, VAPOR DIFFUSION, SITTING DROP
3EQL.E	4OIN.E	1.16	0.90008	99	2.7	99	2.8	5.6	1.21	1.78e-15	1.21	1.19333	1.19936	Thermus Thermophilus	Escherichia Coli			P 32	C 1 2 1	MG FORMATE, PEG400, SPERMIDINE, TRIS HCL, pH 6.50, VAPOR DIFFUSION, SITTING DROP, temperature 293K	100 mM Tris-HCl, pH 8.4, 200 mM potassium chloride, 50 mM magnesium chloride, 9.5% PEG4000, VAPOR DIFFUSION, HANGING DROP, temperature 295K
2AVY.J	3UOQ.J	1.38	0.90014	103	3.46	103	3.7	5.99	1.38	0	1.38	1.38	1.3599	Escherichia Coli	Escherichia Coli			P 21 21 23	P 21 21 21	MPD, PEG 8000, MgCl2, NH4Cl, spermine, spermidine, TRIS, EDTA, pH 7.5, batch, temperature 279K	Tris Ac PH.7.0 25-35 mM KCL 6.1% PEG 20000 %1 glycerol 50mM sucrose , VAPOR DIFFUSION, SITTING DROP, temperature 295K
1TWF.L	1Y1V.L	0.73	0.90133	70	2.3	70	3.8	4.74	0.73	1.46e-11	0.73	0.73	0.888443	Saccharomyces Cerevisiae	Escherichia Coli	Zinc Ion	Zinc Ion	I 2 2 2	C 2 2 21	PEG 6000, AMMONIUM HYDROGEN PHOSPHATE, SODIUM DIHYDROGEN PHOSPHATE, DIOXANE, DTT, pH 6.00, VAPOR DIFFUSION, HANGING DROP, temperature 298K
1VT2.0	4KIX.0	0.98	0.90208	57	3.3	57	2.9	4.89	0.98	7.52e-12	0.98	0.98	1.36312	Escherichia Coli	Escherichia Coli			P 21 21 21	P 1 21 1	PEG8k, MPD	PEG8k, KSCN, pH 6.5, microbatch, temperature 291K
3NZJ.C	4G4S.D	0.71	0.90355	254	2.4	254	2.49	7.44	0.5	0	0.5	0.57	0.388791	Saccharomyces Cerevisiae	Saccharomyces Cerevisiae			P 1 21 1	C 2 2 21	1000 mM MES HCl, 6.8, 12% MPD, 20 mM MgAc2, pH 6.9, VAPOR DIFFUSION, HANGING DROP, temperature 293K	0.1 M sodium citrate, 18-20% PEG 3000, pH 5.5, VAPOR DIFFUSION, SITTING DROP, temperature 277K
4TNW.A	3RHW.A	2.23	0.90418	347	3.2	347	3.26	7.84	2.21	0	2.32	2.25333	1.38917	Caenorhabditis Elegans	Spodoptera Frugiperda	Chloride Ion	(2Ae,4E,5'S,6S,6'R,7S,8E,11R,13R,15S,17Ar,20R,20Ar,20Bs)-6'-[(2S)-Butan-2-Yl]-20,20B-Dihydroxy-5',6,8,19-Tetramethyl-17-Oxo-3',4',5',6,6',10,11,14,15,17,17A,20,20A,20B-Tetradecahydro-2H,7H-Spiro[11,15-Methanofuro[4,3,2-Pq][2,6]Benzodioxacyclooctadecine-13	C 1 2 1	P 43 21 2	35-36% pentaerythritol propoxylate (54 POOH), 50 mM sodium citrate pH 5.5, 100 mM potassium chloride, Crystals were obtained after incubation of protein with lipid and detergent for 4 weeks at 4 degC	21-23% PEG 400, 50 mM sodium citrate pH 4.5, 70 mM sodium chloride, VAPOR DIFFUSION, HANGING DROP, temperature 277K
1GZM.A	4BEY.A	2.4	0.90509	349	2.65	349	2.9	7.64	2.26	0	2.4	2.35333	1.44825	Bos Taurus	Homo Sapiens	Acetyl Group	Acetyl Group	P 31	H 3 2	VAPOUR DIFFUSION IN SITTING DROPS OF 15 MGML PROTEIN AND 0.2% C8E4, 0.05%LDAO AGAINST 0.8M LI2SO4, 1.6% PEG8000 AND 20% GLYCEROL, pH 8.5
2FIF.B	2FID.B	0.96	0.90516	70	2.49	70	2.8	5.19	0.82	1.36e-13	1.06	0.946667	1.15214	Bos Taurus	Escherichia Coli Bl21(De3)	Zinc Ion	Zinc Ion	C 1 2 1	P 61	20-25% PEG 4000, 0.2M lithium sulfate , pH 5.6, VAPOR DIFFUSION, HANGING DROP, temperature 295K	20-25% PEG 4000, 0.2M lithium sulfate, pH 5.6, VAPOR DIFFUSION, HANGING DROP, temperature 295K
1AZ3.A	1BSS.A	1.62	0.90605	244	2.4	244	2.15	6.47	1.63	0	1.63	1.62667	1.12494	Escherichia Coli	Escherichia Coli		Calcium Ion	P 21 21 21	P 1	pH 7.5	pH 7.50
1G8L.A	1FC5.A	2.28	0.90723	411	1.95	411	2.2	8.03	2.33	0	2.33	2.31333	1.35543	Escherichia Coli	Escherichia Coli	Glycerol	Magnesium Ion	P 21 21 21	P 21 21 21	PEG 6000, calcium acetate, cacodylaic acid, pH 6.5, VAPOR DIFFUSION, HANGING DROP, temperature 298.0K	PEG8000, Cacodylate, pH 6.5, VAPOR DIFFUSION, temperature 20K
1VT2.Z	4KIX.Z	1.08	0.90732	59	3.3	59	2.9	4.89	0.86	3.78e-13	1.08	1.00667	1.36741	Escherichia Coli	Escherichia Coli			P 21 21 21	P 1 21 1	PEG8k, MPD	PEG8k, KSCN, pH 6.5, microbatch, temperature 291K
1VT2.T	4KIX.T	1.2	0.90796	100	3.3	100	2.9	5.73	1.2	0	1.2	1.2	1.2	Escherichia Coli	Escherichia Coli			P 21 21 21	P 1 21 1	PEG8k, MPD	PEG8k, KSCN, pH 6.5, microbatch, temperature 291K
1BNC.A	2V59.A	2.4	0.90893	449	2.4	449	2.4	7.44	2.81	0	0.59	1.93333	1.10418	Escherichia Coli	Escherichia Coli	Phosphate Ion	6-(2,6-Dimethoxyphenyl)Pyrido[2,3-D]Pyrimidine-2,7-Diamine	P 21 21 21	P 21 21 21		WELL: 0.1 M POTASSIUM CHLORIDE, 4% (WV) PEG 8000 PROTEIN: 12 MGML, 250 MM POTASSIUM CHLORIDE, 10 MM HEPES, PH 7.2
2AVY.N	4GD1.N	1.35	0.91124	100	3.46	100	3	5.6	1.35	1.11e-16	1.35	1.35	1.35	Escherichia Coli	Escherichia Coli			P 21 21 25	P 21 21 21	MPD, PEG 8000, MgCl2, NH4Cl, spermine, spermidine, TRIS, EDTA, pH 7.5, batch, temperature 281K	PEG8000, MPD, pH 6.5, microbatch, temperature 291K
3CQZ.A	4BY7.A	3.94	0.9171	1733	2.8	1733	3.15	8.49	0.95	0	3.13	2.67333	1.10185	Saccharomyces Cerevisiae	Escherichia Coli	Zinc Ion	4-(2-Hydroxyethyl)-1-Piperazine Ethanesulfonic Acid	I 2 2 2	C 2 2 21		5-7% PEG6000, 50 MM HEPES PH 7.0, 200 MM AMMONIUM ACETATE, 300 MM SODIUM ACETATE, 5 MM TCEP, VAPOR DIFFUSION, HANGING DROP, TEMPERATURE 293 K
2V52.B	2YJE.A	0.53	0.91967	377	1.45	377	3.1	7.84	0.53	0	0.53	0.53	0.318598	Oryctolagus Cuniculus	Escherichia Coli	Adenosine-5'-Triphosphate	Adenosine-5'-Triphosphate	P 21 21 21	P 43 21 2		0.1 M BTP PH 8.25, 20.5% PEG 3350, 0.2 M SODIUM NITRATE.
3DXK.B	3RSE.B	0.51	0.92099	394	2.7	394	2.65	7.44	0.51	0	0.51	0.51	0.302565	Bos Taurus	Escherichia Coli	N-[2-(2-Methyl-1H-Indol-3-Yl)Ethyl]Thiophene-2-Carboxamide		P 21 21 21	P 21 21 21	8% PEG 8000, 50 mM HEPES, pH 7.5, 100 mM KSCN, VAPOR DIFFUSION, HANGING DROP, temperature 277K	100 mM HEPES 7.5, 8% PEG 8000, 200 mM KCl, VAPOR DIFFUSION, HANGING DROP, temperature 277K
3O4L.A	4PRP.A	1.94	0.9212	276	2.54	276	2.5	7.54	1.94	0	1.94	1.94	1.2868	Homo Sapiens	Escherichia Coli	Glycerol	Sulfate Ion	P 21 21 2	P 1	0.16 M Ca Acetate, 0.08 M Na Cacodylate, 12.5% PEG 8000, 20% Glycerol, pH 6.0, VAPOR DIFFUSION, SITTING DROP, temperature 291K	18% PEG 3350, 0.2M LiSO4 and 0.1M Na-Citrate, pH 5.6, VAPOR DIFFUSION, temperature 298K
2CSM.A	4CSM.A	1.8	0.92193	256	2.8	256	2.8	7.44	2.56	0	1.8	2.05333	1.39682	Saccharomyces Cerevisiae	Saccharomyces Cerevisiae	Tyrosine	8-Hydroxy-2-Oxa-Bicyclo[3.3.1]Non-6-Ene-3,5-Dicarboxylic Acid	P 43 21 2	H 3 2		HANGING DROP, 32 % (WV) PEG MONOMETHYLETHER 500, 4 MM DTT, 0.1 M TRIS PH 9.0, 0.1 M SODIUM CHLORIDE, 2 MM TYROSINE, 3 MM INHIBITOR, 10 MGML PROTEIN, vapor diffusion - hanging drop
2VQE.M	4ABR.M	1.24	0.92219	126	2.5	126	3.1	6.58	1.01	0	1.02	1.09	0.977091	Thermus Thermophilus	Thermus Thermophilus			P 41 21 2	P 1 21 1	SEE WIMBERLY ET AL., NATURE 2000, pH 6.5	100 MM MES PH 6.5, 20 MM KCL, 8% (WV) PEG20K
2ZJP.R	2D3O.S	1.16	0.92241	115	3.7	115	3.35	6.23	1.16	0	1.16	1.16	1.08423	Deinococcus Radiodurans	Escherichia Coli			I 2 2 2	I 2 2 2	VAPOR DIFFUSION, HANGING DROP	ETHANOL, DIMETHYLHEXANEDIOL, MGCL2, KCL, HEPES, NH4CL, pH 7.8, VAPOR DIFFUSION, SITTING DROP, temperature 290K
4KIZ.H	4KIX.H	0.7	0.92252	50	2.9	50	2.9	4.89	0.7	2.9e-14	0.7	0.7	1.07128	Escherichia Coli	Escherichia Coli			P 1 21 1	P 1 21 1	PEG8k, KSCN, pH 6.5, microbatch, temperature 291K	PEG8k, KSCN, pH 6.5, microbatch, temperature 291K
3CVH.B	3BEW.B	1.07	0.9228	99	2.9	99	2.6	6.23	0.74	0	0.74	0.85	0.854293	Gallus Gallus	Escherichia Coli Bl21(De3)			P 21 21 21	P 1 21 1	0.2 M (NH4)2SO4, 0.1 M NaOAc, pH 4.6 containing 25% wv polyethylene glycol 4000, VAPOR DIFFUSION, HANGING DROP, temperature 293K	27% PEG 3350, 0.1M HEPES pH 7.0, 0.1M MgCl2, vapor diffusion, sitting drop, temperature 293K
2AVY.P	3UOQ.P	1.14	0.923	82	3.46	82	3.7	5.6	1.14	4.44e-16	1.14	1.14	1.26558	Escherichia Coli	Escherichia Coli			P 21 21 26	P 21 21 21	MPD, PEG 8000, MgCl2, NH4Cl, spermine, spermidine, TRIS, EDTA, pH 7.5, batch, temperature 282K	Tris Ac PH.7.0 25-35 mM KCL 6.1% PEG 20000 %1 glycerol 50mM sucrose , VAPOR DIFFUSION, SITTING DROP, temperature 295K
1VVL.M	3KNJ.M	1.1	0.92374	126	3.22	126	3.15	6.35	1.11	0	1.11	1.10667	0.992032	Thermus Thermophilus	Escherichia Coli			P 21 21 21	P 21 21 21	4% PEG 20k, 4% PEG550 MME, 0.1M TRIS-ACETATE, 0.2M KSCN, 10mM MgCl, pH 7.0, vapor diffusion, temperature 293K	0.1-0.2 M Arginine-HCL, 0.1 M Tris pH 7.6, 2.5% Peg 20K, 7-12% MPD, 0.5 mM BME, vapor diffusion, temperature 292K
1HIL.A	1HIN.L	1.61	0.92435	217	2	217	3.1	7.34	1.61	0	1.61	1.61	1.16047	Mus Musculus				P 1 21 1	P 1 21 1
1OGW.A	2WWZ.A	0.66	0.92776	76	1.32	76	1.4	5.6	0.66	0	0.66	0.66	0.764968	Bos Taurus	Escherichia Coli	(4S)-5-Fluoro-L-Leucine		P 21 21 21	P 21 21 21	SEEDED FROM DROP CONTAINING CONTAINING 5 MUL 20MGML UBIQUITIN AND 5 MUL 30% PEG 4000 IN 50MM CACODYLATE-HCL PH 5.6. STORED IN 38% PEG 4000.
1JMJ.A	1JMO.A	1.52	0.92813	480	2.35	480	2.2	7.74	1.47	0	1.29	1.42667	0.799563	Homo Sapiens	Cricetulus Griseus	Beta-D-Mannose	(4S)-2-Methyl-2,4-Pentanediol	P 1 21 1	P 61	MgCl2, Tris, PEG 4000, glycerol, pH 8.5, VAPOR DIFFUSION, HANGING DROP at 298K	NH4Cl, PEG 3350, pH 7.4, VAPOR DIFFUSION, HANGING DROP at 298K
1NNS.A	1IHD.A	0.85	0.92902	326	1.95	326	2.65	7.64	0.36	0	0.85	0.686667	0.431631	Escherichia Coli	Escherichia Coli	Aspartic Acid		C 1 2 1	P 31 2 1	PEG 3350, MES, pH 6.0, VAPOR DIFFUSION, HANGING DROP, temperature 291K	sodium citrate, HEPES, PH 7.5, 292 K, VAPOR DIFFUSION, HANGING DROP
1VVL.J	3KNJ.J	0.96	0.92919	105	3.22	105	3.15	6.11	0.96	0	0.96	0.96	0.937138	Thermus Thermophilus	Escherichia Coli			P 21 21 21	P 21 21 21	4% PEG 20k, 4% PEG550 MME, 0.1M TRIS-ACETATE, 0.2M KSCN, 10mM MgCl, pH 7.0, vapor diffusion, temperature 293K	0.1-0.2 M Arginine-HCL, 0.1 M Tris pH 7.6, 2.5% Peg 20K, 7-12% MPD, 0.5 mM BME, vapor diffusion, temperature 292K
1I50.L	1I6H.L	0.61	0.9292	70	2.8	70	3.3	4.74	0.61	8.86e-13	0.61	0.61	0.742397	Saccharomyces Cerevisiae		Zinc Ion	Zinc Ion	I 2 2 2	C 1 2 1	PEG 6000, AMMONIUMHYDROGENPHOSPHATE, SODIUMDIHYDROGENPHOSPHATE, DIOXANE, DTT, pH 6.00, VAPOR DIFFUSION, HANGING DROP, temperature 100K	PEG 6000, AMMONIUM HYDROGEN PHOSPHATE, SODIUM DIHYDROGEN PHOSPHATE, DIOXANE, DTT, pH 6.00, VAPOR DIFFUSION, SITTING DROP, temperature 100K
1EUI.A	1FLZ.A	1.63	0.9296	228	3.2	228	2.3	7.24	1.61	0	1.63	1.62333	1.1496	Escherichia Coli	Escherichia Coli		Uracil	P 21 21 21	P 43 21 2	pH 7.4	0.1M Na HEPES, 2% polyethylene glycol 400, 2.0M ammonium sulfate, 0.002M UAAp, pH 7.50, VAPOR DIFFUSION, HANGING DROP, temperature 293K
1OEN.A	1AQ2.A	2.39	0.93036	540	1.9	540	1.9	8.12	2.3	0	2.39	2.36	1.28038	Escherichia Coli	Escherichia Coli	Acetate Ion	Adenosine-5'-Triphosphate	P 21 21 21	C 1 2 1		pH 4.4
2VQE.R	4ABR.R	0.54	0.93058	88	2.5	88	3.1	5.33	0.54	0	0.54	0.54	0.576872	Escherichia Coli	Escherichia Coli		Magnesium Ion	P 41 21 2	P 21 21 21	SEE WIMBERLY ET AL., NATURE 2000, pH 6.5	0.1-0.2 M Arginine-HCL, 0.1 M Tris pH 7.6, 2.5% Peg 20K, 7-12% MPD, 0.5 mM BME, vapor diffusion, temperature 292K
3VHI.A	1NQN.A	1.01	0.93114	122	1.76	122	1.8	6.47	0.7	0	1.01	0.906667	0.824673	Gallus Gallus	Escherichia Coli	N-Acetyl-D-Glucosamine		C 1 2 1	P 21 21 2	2.5-2.7M ammonium sulfate, 0.1M sodium citrate (pH 4.0-5.0), vapor diffusion, sitting drop, temperature 293K	32% MPEG 2k, 0.1M Tris-HCl, pH 8.5, VAPOR DIFFUSION, HANGING DROP, temperature 20K
2VQE.O	1F7Y.A	0.79	0.93139	89	2.5	89	2.8	5.73	0.8	0	0.8	0.796667	0.845958	Thermus Thermophilus	Escherichia Coli		Potassium Ion	P 41 21 2	P 64 2 2	SEE WIMBERLY ET AL., NATURE 2000, pH 6.5	1 M (NH4)2SO4, 100 MM SODIUM CACODYLATE, 30 MM KCL, 1.5 MM MGCL2, pH 6.2, VAPOR DIFFUSION, HANGING DROP, temperature 295K
1TWF.I	1NT9.I	0.91	0.93177	122	2.3	122	4.2	6.35	0.91	0	0.91	0.91	0.827705	Saccharomyces Cerevisiae	Escherichia Coli	Zinc Ion		I 2 2 2	C 2 2 21	PEG 6000, AMMONIUM HYDROGEN PHOSPHATE, SODIUM DIHYDROGEN PHOSPHATE, DIOXANE, DTT, pH 6.00, VAPOR DIFFUSION, HANGING DROP, temperature 298K	PEG 20000, ammonium sodium phosphate, sodium chloride, dioxane, DTT, pH 6.0, VAPOR DIFFUSION, HANGING DROP, temperature 293K
1AVG.H	1BTH.H	1.84	0.93324	259	2.6	259	2.3	7.54	1.56	0	1.84	1.74667	1.18352	Bos Taurus	Mesocricetus Auratus			P 21 21 21	P 1 21 1	50 MM NA ACETATE, PH 4.6, 100 MM (NH4)2SO4, 16 % PEG 4,000
1I50.I	1I6H.I	0.9	0.93328	122	2.8	122	3.3	6.47	0.9	0	0.9	0.9	0.818609	Saccharomyces Cerevisiae		Zinc Ion	Zinc Ion	I 2 2 2	C 1 2 1	PEG 6000, AMMONIUMHYDROGENPHOSPHATE, SODIUMDIHYDROGENPHOSPHATE, DIOXANE, DTT, pH 6.00, VAPOR DIFFUSION, HANGING DROP, temperature 100K	PEG 6000, AMMONIUM HYDROGEN PHOSPHATE, SODIUM DIHYDROGEN PHOSPHATE, DIOXANE, DTT, pH 6.00, VAPOR DIFFUSION, SITTING DROP, temperature 100K
3TMK.A	1TMK.A	0.67	0.93334	216	2	216	2.1	7.24	0.75	0	0.75	0.723333	0.522242	Saccharomyces Cerevisiae	Escherichia Coli	P1-(5'-Adenosyl)P5-(5'-Thymidyl)Pentaphosphate	Thymidine-5'-Phosphate	P 1 21 1	P 1 21 1	pH 4.6	30% PEG 4000 100 MM HEPES PH 7.5 25 MM MGAC
2J01.0	4ABS.0	0.89	0.93361	85	2.8	85	3.1	5.6	0.94	0	0.94	0.923333	1.005	Thermus Thermophilus	Thermus Thermophilus			P 21 21 23	P 43 21 2	0.2M KSCN, 4% PEG 20K, 4% PEG550 MME, 0.1M TRIS-ACETATE PH 9	PEG20k, MES buffer, magnesium acetate, potassium chloride, ammonium chloride, pH 6.7, VAPOR DIFFUSION, temperature 277K
4K24.A	3BT2.A	1.08	0.93481	135	4.5	135	2.5	6.58	1.02	0	1.08	1.06	0.921697	Homo Sapiens	Escherichia Coli Bl21			H 3 2	P 1 21 1	0.1M HEPES pH 7.5, 55%(vv) Tacsimate, 2%(vv) 2-methyl-1,3-propanediol, vapor diffusion, sitting drop, temperature 295K	8% PEG 4000, 2.5% ethanol, 0.05% sodium azide, 50mM cacodylate pH 6.5, pH 7.5, MICRODIALYSIS, temperature 295K
1HLU.A	2BTF.A	1.88	0.93527	375	2.65	375	2.55	7.84	1.58	0	1.79	1.75	1.05366	Bos Taurus		Acetyl Group	Acetyl Group	P 21 21 21	P 21 21 21	pH 7.5
3FZS.A	3H3C.A	1.72	0.93544	277	1.75	277	2	7.54	1.72	0	1.72	1.72	1.13951	Homo Sapiens	Unidentified Baculovirus	1-(5-Tert-Butyl-2-P-Tolyl-2H-Pyrazol-3-Yl)-3-[4-(2-Morpholin-4-Yl-Ethoxy)-Naphthalen-1-Yl]-Urea	4-{[4-{[(1R,2R)-2-(Dimethylamino)Cyclopentyl]Amino}-5-(Trifluoromethyl)Pyrimidin-2-Yl]Amino}-N-Methylbenzenesulfonamide	P 21 21 21	P 1 21 1	0.1M Bis-Tris, 0.2M MgCls, 20-27% PEG3350, 1mM TCEP, pH 6.5, VAPOR DIFFUSION, HANGING DROP, temperature 295K	0.2M MgCl2, 20-27% PEG3350, 1mM TCEP, 0.1M bis-Tris, pH 7.0, VAPOR DIFFUSION, HANGING DROP, temperature 295K
4PMF.A	1QWH.A	0.27	0.93606	117	1.35	117	1.36	6.35	0.27	0	0.27	0.27	0.250347	Homo Sapiens	Escherichia Coli Bl21(De3)	(1Z,4Z,6E)-5-Hydroxy-1,7-Bis(4-Hydroxy-3-Methoxyphenyl)Hepta-1,4,6-Trien-3-One		P 21 21 2	P 21 21 2	Precipitant: 40% MPEG 2,000, 1% dioxane, 0.1 M sodium cacodylate, pH 7.5. Cryoprotectant: 40% mixed (25% dioxane, 25% DMSO, 12.5% ethylene glycol, 12.5% 1,2-propanediol, 12.5% glycerol, 12.5% 2,3-butanediol) 50% (25% MPEG 5K, 0.1 M mixed (sodium acetate, ADA, bicine 20% pH 4 and 80% pH 9), 3 milli-M Curcumin for 20 min	PEG 4000, 0.2 M Magnesium Nitrate , pH 5.8, VAPOR DIFFUSION, SITTING DROP, temperature 298K
2VQE.J	4ABR.J	0.99	0.93617	105	2.5	105	3.1	5.99	0.99	0	0.99	0.99	0.966424	Thermus Thermophilus	Thermus Thermophilus		Magnesium Ion	P 41 21 2	P 21 21 21	SEE WIMBERLY ET AL., NATURE 2000, pH 6.5	0.1-0.2 M Arginine-HCL, 0.1 M Tris pH 7.6, 2.5% Peg 20K, 7-12% MPD, 0.5 mM BME, vapor diffusion, temperature 292K
3CQZ.I	4BY7.I	0.99	0.93622	122	2.8	122	3.15	6.47	1	0	1	0.996667	0.906534	Saccharomyces Cerevisiae	Escherichia Coli	Zinc Ion	Zinc Ion	I 2 2 2	C 2 2 21		5-7% PEG6000, 50 MM HEPES PH 7.0, 200 MM AMMONIUM ACETATE, 300 MM SODIUM ACETATE, 5 MM TCEP, VAPOR DIFFUSION, HANGING DROP, TEMPERATURE 293 K
3CQZ.H	4BXZ.H	1.13	0.93713	146	2.8	146	4.8	5.6	1.19	0	1.19	1.17	0.98384	Saccharomyces Cerevisiae	Escherichia Coli			I 2 2 2	C 2 2 21		750 MM TRI-SODIUM CITRATE, 100 MM HEPES PH 7.5, VAPOR DIFFUSION, HANGING DROP, TEMPERATURE 293K
1VT2.X	4KIX.X	0.88	0.93759	78	3.3	78	2.9	5.46	0.88	0	0.88	0.88	1.00483	Escherichia Coli	Escherichia Coli			P 21 21 21	P 1 21 1	PEG8k, MPD	PEG8k, KSCN, pH 6.5, microbatch, temperature 291K
4C2M.H	4BY7.H	1.05	0.9376	146	2.8	146	3.15	6.58	1.26	0	1.22	1.17667	0.989446	Saccharomyces Cerevisiae	Escherichia Coli			P 1	C 2 2 21	10% PEG4000, 300MM AMMONIUM ACETATE, 50MM HEPES PH 7.5, 5MM TCEP	5-7% PEG6000, 50 MM HEPES PH 7.0, 200 MM AMMONIUM ACETATE, 300 MM SODIUM ACETATE, 5 MM TCEP, VAPOR DIFFUSION, HANGING DROP, TEMPERATURE 293 K
1DAR.A	2BM0.A	2.29	0.93798	691	2.4	691	2.4	7.54	1.29	0	2.44	2.00667	1.02043	Thermus Thermophilus	Escherichia Coli	Guanosine-5'-Diphosphate	Guanosine-5'-Diphosphate	P 21 21 21	P 21 21 21	pH 3.	17% PEG 8000 100 MM HEPES 46 MM TRIS-HCL PH 7.3
1VT2.3	4KIX.3	0.75	0.94009	65	3.3	65	2.9	4.89	0.75	5.55e-16	0.75	0.75	0.955891	Escherichia Coli	Escherichia Coli			P 21 21 21	P 1 21 1	PEG8k, MPD	PEG8k, KSCN, pH 6.5, microbatch, temperature 291K
2XQD.Z	1B23.P	1.8	0.94022	405	3.1	405	2.6	8.03	1.79	0	1.92	1.83667	1.0808	Thermus Aquaticus	Escherichia Coli	Zinc Ion	Phosphoaminophosphonic Acid-Guanylate Ester	P 1 21 1	F 2 2 2	100 MM MES PH 6.3, 60-100 MM KCL, 50 MM SUCROSE, 1% GLYCEROL, AND 5.3% (WV) PEG20K	2.1 M (NH4)2SO4, 30 MM TRIS, 5 MM MES, 10 MM MGCL2, 10 MM DTT, 1 MM GDPNP PH 6.7, 4 DEG. C, HANGING DROP, vapor diffusion - hanging drop, temperature 277K
3TPI.I	1NAG.A	0.43	0.94029	58	1.9	58	1.9	5.19	0.43	1.11e-16	0.43	0.43	0.590954	Bos Taurus		Sulfate Ion	Phosphate Ion	I 2 2 2	P 21 21 2
2VQE.Q	4ABR.Q	0.42	0.94037	105	2.5	105	3.1	6.23	0.42	0	0.42	0.42	0.409998		Thermus Thermophilus			P 41 21 2	P 21 21 21	SEE WIMBERLY ET AL., NATURE 2000, pH 6.5	0.1-0.2 M Arginine-HCL, 0.1 M Tris pH 7.6, 2.5% Peg 20K, 7-12% MPD, 0.5 mM BME, vapor diffusion, temperature 292K
3T03.A	3S9S.A	1.25	0.94078	284	2.1	284	2.55	7.44	0.91	0	1.23	1.13	0.742492	Homo Sapiens	Escherichia Coli	(5Z)-5-(5-Bromo-2-Methoxybenzylidene)-3-(4-Methylbenzyl)-1,3-Thiazolidine-2,4-Dione	1-(3,4-Dichlorobenzyl)-2-Methyl-N-[(1R)-1-Phenylpropyl]-1H-Benzimidazole-5-Carboxamide	P 21 21 21	C 2 2 21	0.2 M Ammonium acetate, 0.1 M Sodium citrate, pH 5.6, 30%(wv) PEG 4000, VAPOR DIFFUSION, HANGING DROP, temperature 298K	100MM HEPES, 1.4M SODIUM CITRATE, pH 7.5, VAPOR DIFFUSION, HANGING DROP, temperature 298K
1VVL.N	3KNJ.N	0.65	0.94359	61	3.22	61	3.15	5.04	0.65	0	0.65	0.65	0.863384	Thermus Thermophilus	Escherichia Coli			P 21 21 21	P 21 21 21	4% PEG 20k, 4% PEG550 MME, 0.1M TRIS-ACETATE, 0.2M KSCN, 10mM MgCl, pH 7.0, vapor diffusion, temperature 293K	0.1-0.2 M Arginine-HCL, 0.1 M Tris pH 7.6, 2.5% Peg 20K, 7-12% MPD, 0.5 mM BME, vapor diffusion, temperature 292K
3DJO.A	1Y92.A	0.66	0.94404	124	1.6	124	2.2	6.58	0.66	0	0.66	0.66	0.595907	Bos Taurus	Escherichia Coli	Phosphoric Acid Mono-[2-(2,4-Dioxo-3,4-Dihydro-2H-Pyrimidin-1-Yl)-4-Hydroxy-5-Hydroxymethyl-Tetrahydro-Furan-3-Yl] Ester		P 21 21 21	P 21 21 21	30% PEG4000, 0.1M sodium acetate, 0.1M TrisHCl, pH8.5, VAPOR DIFFUSION, HANGING DROP, temperature 289K	PEG 4000, Tris-HCl, sodium acetate, pH 8.5, VAPOR DIFFUSION, SITTING DROP, temperature 293K
3OAQ.R	4GD1.R	0.62	0.94417	55	3.25	55	3	5.04	0.62	3.33e-15	0.62	0.62	0.884348	Escherichia Coli	Escherichia Coli			P 21 21 21	P 21 21 21	PEG8k, MPD, pH 6.5, microbatch, temperature 291K	PEG8000, MPD, pH 6.5, microbatch, temperature 291K
1A49.A	1F3X.A	2.13	0.94424	530	2.1	530	2.8	7.93	1.35	0	2.12	1.86667	1.01789	Oryctolagus Cuniculus	Escherichia Coli	Adenosine-5'-Triphosphate	Potassium Ion	P 21 21 21	P 1	pH 6.0	PEG 8000, manganese chloride, potassium chloride, sodium pyruvate, succinate, pH 6.0, VAPOR DIFFUSION, HANGING DROP, temperature 291K
1ADE.A	1CIB.A	1.99	0.94511	431	2	431	2.3	7.84	1.66	0	1.99	1.88	1.08641	Escherichia Coli	Escherichia Coli		Guanosine-5'-Diphosphate	P 1 21 1	P 32 2 1	pH 7.0	16% PEG 8000, 100MM NA-CACODYLATE (PH 6.5)
1VT2.O	4KIX.O	0.99	0.94521	117	3.3	117	2.9	6.47	0.99	0	0.99	0.99	0.91794	Escherichia Coli	Escherichia Coli			P 21 21 21	P 1 21 1	PEG8k, MPD	PEG8k, KSCN, pH 6.5, microbatch, temperature 291K
3CQZ.F	4BXZ.F	0.85	0.94568	155	2.8	155	4.8	5.6	0.75	0	0.85	0.816667	0.669878	Saccharomyces Cerevisiae	Escherichia Coli			I 2 2 2	C 2 2 21		750 MM TRI-SODIUM CITRATE, 100 MM HEPES PH 7.5, VAPOR DIFFUSION, HANGING DROP, TEMPERATURE 293K
3OAQ.Q	4GD1.Q	0.8	0.94632	80	3.25	80	3	5.46	0.8	0	0.8	0.8	0.900467	Escherichia Coli	Escherichia Coli			P 21 21 21	P 21 21 21	PEG8k, MPD, pH 6.5, microbatch, temperature 291K	PEG8000, MPD, pH 6.5, microbatch, temperature 291K
1ANN.A	1I4A.A	1.17	0.94646	318	2.3	318	2	7.74	1.04	0	1.52	1.24333	0.787697	Bos Taurus	Escherichia Coli Bl21(De3)	Calcium Ion	Calcium Ion	P 1 21 1	H 3	pH 5.2	ammonium sulfate, sodium acetate, calcium chloride, pH 5.0, VAPOR DIFFUSION, temperature 298K
3VHT.C	4NQL.B	0.66	0.94695	76	2.4	76	2.3	5.6	0.66	0	0.66	0.66	0.764968	Mus Musculus	Escherichia Coli		1,2-Ethanediol	C 2 2 21	P 21 21 21	0.2M DL-Malic acid, 20% PEG 3350, pH 7.0, VAPOR DIFFUSION, SITTING DROP, temperature 293.0K
1AVF.A	1HTR.B	1.61	0.94773	329	2.36	329	1.62	7.74	1.09	0	2.26	1.65333	1.03628	Homo Sapiens		Sodium Ion		C 1 2 1	P 42 21 2	PROTEIN WAS CRYSTALLIZED IN 4M NA FORMATE, 100 MM BIS-TRIS-PROPANE, PH 7.8.
2YF1.B	2YEZ.B	0.66	0.94908	98	2.75	98	2.9	5.86	0.66	0	0.66	0.66	0.666735	Gallus Gallus	Escherichia Coli			P 21 21 21	P 21 21 21	0.1 M TRIS:BICINE PH 8.5; 0.12 M ETHYLENEGLYCOLES MIX; PEG550 MME AND PEG 20K 30%	0.1 M MMT BUFFER PH 4.0, 25% PEG-1500
3U69.H	3BEI.B	1.25	0.9494	259	1.55	259	1.55	7.44	1.25	0	1.25	1.25	0.846982	Homo Sapiens	Cricetulus Griseus	Bicine	Glycerol	P 21 21 21	P 43	50mM Tris, 50mM Bicine, 30mM NaF, 30mM NaBr, 30mM NaI, 11.5% MPD, 11.5% PEG 1000, 11.5% PEG 3350 , pH 8.5, VAPOR DIFFUSION, SITTING DROP, temperature 293K	12.5% PEG 4000, 100mM HEPES, pH 7.5, VAPOR DIFFUSION, HANGING DROP, temperature 295K
3LZT.A	1A2Y.C	1.32	0.95029	129	0.93	129	1.5	6.7	1.32	0	0.8	1.14667	1.01716	Gallus Gallus	Saccharomyces Cerevisiae	Acetate Ion	Phosphate Ion	P 1	C 1 2 1	BATCH METHOD USED. 1% PROTEIN SOLUTION IN 100MM SODIUM ACETATE PH 4.5-4.6. SODIUM NITRATE ADDED TO A CONCENTRATION OF 20MGSML. CRYSTALS GROWN AT ROOM TEMPERATURE., batch method	pH 6.5
1I50.B	1I6H.B	2.58	0.95034	1224	2.8	1224	3.3	8.4	0.85	0	2.71	2.04667	0.908679	Saccharomyces Cerevisiae		Zinc Ion	Zinc Ion	I 2 2 2	C 1 2 1	PEG 6000, AMMONIUMHYDROGENPHOSPHATE, SODIUMDIHYDROGENPHOSPHATE, DIOXANE, DTT, pH 6.00, VAPOR DIFFUSION, HANGING DROP, temperature 100K	PEG 6000, AMMONIUM HYDROGEN PHOSPHATE, SODIUM DIHYDROGEN PHOSPHATE, DIOXANE, DTT, pH 6.00, VAPOR DIFFUSION, SITTING DROP, temperature 100K
1VVL.R	3KNJ.R	0.71	0.9515	88	3.22	88	3.15	5.33	0.71	0	0.71	0.71	0.758479	Thermus Thermophilus	Escherichia Coli			P 21 21 21	P 21 21 21	4% PEG 20k, 4% PEG550 MME, 0.1M TRIS-ACETATE, 0.2M KSCN, 10mM MgCl, pH 7.0, vapor diffusion, temperature 293K	0.1-0.2 M Arginine-HCL, 0.1 M Tris pH 7.6, 2.5% Peg 20K, 7-12% MPD, 0.5 mM BME, vapor diffusion, temperature 292K
4FYV.B	1TUG.B	1.06	0.95167	153	2.1	153	2.1	6.7	1.21	0	1.21	1.16	0.956595	Escherichia Coli	Escherichia Coli	2'-Deoxycytidine-5'-Triphosphate	Cytidine-5'-Triphosphate	P 3 2 1	P 3 2 1	40 mM sodium citrate, 1 mM 2-mercaptoethanol, 0.2 mM EDTA, 1.0 mM dCTP, pH 5.7, MICRODIALYSIS, temperature 298K	100 mM sodium citrate, 1 mM 2-mercaptoethanol, 0.2 mM EDTA and 1.0 mM CTP pH 6.0 then soaked for 24 hours in 100 mM malonate, 2 mM CTP, 3 mM sodium azide, 2 mM 2-mercaptoethanol, and 15% PEG 8000 pH 7.0. Before mounting, 50 mM PAM was added and the cryst
1TWF.B	1Y1V.B	2.38	0.95304	1224	2.3	1224	3.8	8.3	1.01	0	2.44	1.94333	0.862801	Saccharomyces Cerevisiae	Escherichia Coli	Uridine 5'-Triphosphate	Zinc Ion	I 2 2 2	C 2 2 21	PEG 6000, AMMONIUM HYDROGEN PHOSPHATE, SODIUM DIHYDROGEN PHOSPHATE, DIOXANE, DTT, pH 6.00, VAPOR DIFFUSION, HANGING DROP, temperature 298K
2J00.N	4ABR.N	0.61	0.95333	61	2.8	61	3.1	5.19	0.61	0	0.61	0.61	0.810252	Thermus Thermophilus	Thermus Thermophilus			P 21 21 22	P 1 21 1	0.2M KSCN, 4% PEG 20K, 4% PEG550 MME, 0.1M TRIS-ACETATE PH 8	100 MM MES PH 6.5, 20 MM KCL, 8% (WV) PEG20K
1IJ8.A	1AVD.A	1.44	0.95368	128	2	128	2.7	6.35	0.73	0	1.44	1.20333	1.07112	Gallus Gallus		5-(2-Oxo-Hexahydro-Thieno[3,4-D]Imidazol-6-Yl)-Pentanoic Acid (4-Nitro-Phenyl)-Amide	Biotin	P 21 21 2	P 42 21 2	12% PEG2000, 0.1M imidazole malate, pH 5.8, VAPOR DIFFUSION, HANGING DROP, temperature 293K
1VT2.L	4KIX.L	1.02	0.95472	144	3.3	144	2.9	6.7	1.02	0	1.02	1.02	0.862709	Escherichia Coli	Escherichia Coli			P 21 21 21	P 1 21 1	PEG8k, MPD	PEG8k, KSCN, pH 6.5, microbatch, temperature 291K
3OAQ.B	4GD1.B	1.25	0.95481	218	3.25	218	3	7.34	1.22	0	1.25	1.24	0.892303	Escherichia Coli	Escherichia Coli			P 21 21 21	P 21 21 21	PEG8k, MPD, pH 6.5, microbatch, temperature 291K	PEG8000, MPD, pH 6.5, microbatch, temperature 291K
3OAQ.S	4GD1.S	0.7	0.95494	79	3.25	79	3	5.46	0.7	0	0.7	0.7	0.793526	Escherichia Coli	Escherichia Coli			P 21 21 21	P 21 21 21	PEG8k, MPD, pH 6.5, microbatch, temperature 291K	PEG8000, MPD, pH 6.5, microbatch, temperature 291K
1VT2.V	4KIX.V	0.8	0.95502	94	3.3	94	2.9	5.73	0.8	0	0.8	0.8	0.82554	Escherichia Coli	Escherichia Coli			P 21 21 21	P 1 21 1	PEG8k, MPD	PEG8k, KSCN, pH 6.5, microbatch, temperature 291K
3VE0.J	3S88.J	0.93	0.95529	167	3.35	167	3.35	6.35	0.93	0	0.93	0.93	0.740203	Sudan Ebolavirus	Homo Sapiens	Alpha-D-Mannose	N-Acetyl-D-Glucosamine	I 2 3	I 2 3	15% (wv) PEG 3350, 0.2 M lithium citrate, and 1.5% benzamidine hydrochloride, pH 8.4, VAPOR DIFFUSION, HANGING DROP, temperature 300K	15% PEG 3350, 0.2 M Lithium citrate, pH 8.4, VAPOR DIFFUSION, HANGING DROP, temperature 298K
1VT2.R	4KIX.R	0.83	0.95571	103	3.3	103	2.9	6.11	0.83	0	0.83	0.83	0.817912	Escherichia Coli	Escherichia Coli			P 21 21 21	P 1 21 1	PEG8k, MPD	PEG8k, KSCN, pH 6.5, microbatch, temperature 291K
3NZJ.B	4G4S.C	1.09	0.95617	258	2.4	258	2.49	7.64	0.53	0	0.58	0.733333	0.497548	Saccharomyces Cerevisiae	Saccharomyces Cerevisiae			P 1 21 1	C 2 2 21	1000 mM MES HCl, 6.8, 12% MPD, 20 mM MgAc2, pH 6.9, VAPOR DIFFUSION, HANGING DROP, temperature 293K	0.1 M sodium citrate, 18-20% PEG 3000, pH 5.5, VAPOR DIFFUSION, SITTING DROP, temperature 277K
3EQL.A	4OIN.A	1.26	0.95619	315	2.7	315	2.8	7.44	0.84	0	1.31	1.13667	0.722289	Thermus Thermophilus	Escherichia Coli			P 32	C 1 2 1	MG FORMATE, PEG400, SPERMIDINE, TRIS HCL, pH 6.50, VAPOR DIFFUSION, SITTING DROP, temperature 293K	100 mM Tris-HCl, pH 8.4, 200 mM potassium chloride, 50 mM magnesium chloride, 9.5% PEG4000, VAPOR DIFFUSION, HANGING DROP, temperature 295K
1TWF.H	1Y1V.H	0.89	0.95642	146	2.3	146	3.8	6.58	1.07	0	1.07	1.01	0.849297	Saccharomyces Cerevisiae	Escherichia Coli			I 2 2 2	C 2 2 21	PEG 6000, AMMONIUM HYDROGEN PHOSPHATE, SODIUM DIHYDROGEN PHOSPHATE, DIOXANE, DTT, pH 6.00, VAPOR DIFFUSION, HANGING DROP, temperature 298K
2WQO.A	2JAV.A	1.07	0.9565	279	2.17	279	2.2	7.34	1.07	0	0.96	1.03333	0.68296	Homo Sapiens	Escherichia Coli	Chloride Ion	5-[(Z)-(5-Chloro-2-Oxo-1,2-Dihydro-3H-Indol-3-Ylidene)Methyl]-N-(Diethylamino)Ethyl]-2,4-Dimethyl-1H-Pyrrole-3-Carboxamide	C 1 2 1	P 1 21 1	2-10% PEG8000, 50MM TRIS PH 8.5,	10% PEG6000, 200 MM MGCL2. SITTING DROPS, 150NL AND 50NL PROTEIN AND RESERVOIR MIX.
2AVY.D	4GD1.D	1.22	0.95669	205	3.46	205	3	7.24	1.22	0	1.22	1.22	0.897772	Escherichia Coli	Escherichia Coli			P 21 21 21	P 21 21 21	MPD, PEG 8000, MgCl2, NH4Cl, spermine, spermidine, TRIS, EDTA, pH 7.5, batch, temperature 277K	PEG8000, MPD, pH 6.5, microbatch, temperature 291K
1PNS.H	2B9M.H	0.95	0.95708	138	8.7	138	6.76	6.7	0.95	0	0.95	0.95	0.818231	Thermus Thermophilus	Escherichia Coli			I 4 2 2	P 43 21 2	MPD, ethanol, magnesium chloride, ammonium chloride, spermine, spermidine, MES, pH 6.5, VAPOR DIFFUSION, temperature 277K	PEG20k, MES buffer, magnesium acetate, potassium chloride, ammonium chloride, pH 6.7, VAPOR DIFFUSION, temperature 277K
1VVL.P	3KNJ.P	0.6	0.95713	88	3.22	88	3.15	5.73	0.6	0	0.6	0.6	0.640969	Thermus Thermophilus	Escherichia Coli			P 21 21 21	P 21 21 21	4% PEG 20k, 4% PEG550 MME, 0.1M TRIS-ACETATE, 0.2M KSCN, 10mM MgCl, pH 7.0, vapor diffusion, temperature 293K	0.1-0.2 M Arginine-HCL, 0.1 M Tris pH 7.6, 2.5% Peg 20K, 7-12% MPD, 0.5 mM BME, vapor diffusion, temperature 292K
3EQL.D	4OIN.D	1.95	0.95731	1524	2.7	1524	2.8	8.49	1.71	0	1.95	1.87	0.791715	Thermus Thermophilus	Escherichia Coli	Magnesium Ion	Magnesium Ion	P 32	C 1 2 1	MG FORMATE, PEG400, SPERMIDINE, TRIS HCL, pH 6.50, VAPOR DIFFUSION, SITTING DROP, temperature 293K	100 mM Tris-HCl, pH 8.4, 200 mM potassium chloride, 50 mM magnesium chloride, 9.5% PEG4000, VAPOR DIFFUSION, HANGING DROP, temperature 295K
1VT2.Y	4KIX.Y	1.64	0.95771	63	3.3	63	2.9	4.74	1.38	8.79e-11	1.4	1.47333	1.91595	Escherichia Coli	Escherichia Coli			P 21 21 21	P 1 21 1	PEG8k, MPD	PEG8k, KSCN, pH 6.5, microbatch, temperature 291K
1A6W.H	1A6V.H	0.72	0.95775	120	2	120	1.8	6.58	0.72	0	0.72	0.72	0.659848	Mus Musculus	Mus Musculus	4-Hydroxy-5-Iodo-3-Nitrophenylacetyl-Epsilon-Aminocaproic Acid Anion	4-Hydroxy-3-Nitrophenylacetyl-Epsilon-Aminocaproic Acid Anion	P 21 21 21	P 21 21 21	THE PURIFIED PROTEIN HAS BEEN DIALYSED INTO A 10 MM TRIS-HCL PH 7.5 BUFFER ALSO CONTAINING 20 MM NACL. PEG 1550 WAS USED AS PRECIPITANT., dialysis	CRYSTALS WERE GROWN USING AMMONIUM SULPHATE AS PRECIPITANT
3EQL.C	4OIN.C	2.2	0.95824	1119	2.7	1119	2.8	8.57	1.96	0	2.2	2.12	0.960358	Thermus Thermophilus	Escherichia Coli			P 32	C 1 2 1	MG FORMATE, PEG400, SPERMIDINE, TRIS HCL, pH 6.50, VAPOR DIFFUSION, SITTING DROP, temperature 293K	100 mM Tris-HCl, pH 8.4, 200 mM potassium chloride, 50 mM magnesium chloride, 9.5% PEG4000, VAPOR DIFFUSION, HANGING DROP, temperature 295K
3CQZ.B	4BY7.B	2.47	0.95842	1224	2.8	1224	3.15	8.3	0.94	0	2.53	1.98	0.87908	Saccharomyces Cerevisiae	Escherichia Coli	Zinc Ion	Zinc Ion	I 2 2 2	C 2 2 21		5-7% PEG6000, 50 MM HEPES PH 7.0, 200 MM AMMONIUM ACETATE, 300 MM SODIUM ACETATE, 5 MM TCEP, VAPOR DIFFUSION, HANGING DROP, TEMPERATURE 293 K
1S03.G	4GD1.H	1.15	0.9587	129	2.7	129	3	6.58	1.15	0	1.15	1.15	1.02012	Escherichia Coli	Escherichia Coli	Zinc Ion		P 32 2 1	P 21 21 21	PEG 8000, zinc acetate, sodium acetate buffer, pH 5.2, VAPOR DIFFUSION, HANGING DROP, temperature 296K	PEG8000, MPD, pH 6.5, microbatch, temperature 291K
4TT3.G	4TSF.G	0.61	0.95913	273	3.21	273	3.2	6.11	0.78	0	0.61	0.666667	0.443808	Bos Taurus	Escherichia Coli Bl21(De3)			P 21 21 21	P 21 21 21	PEG 4000, Tris-HCl, magnesium chloride, EDTA, ATP, NaCl, spermidine	Tris-HCl, PEG 4000, magnesium chloride, EDTA, NaCl, spermidine
1P3Q.U	2FIF.A	0.55	0.95919	76	1.7	76	2.49	5.6	0.55	0	0.55	0.55	0.637473	Bos Taurus	Escherichia Coli Bl21(De3)		Sulfate Ion	C 1 2 1	C 1 2 1	PEG 3350, magnesium chloride, pH 5.8, VAPOR DIFFUSION, HANGING DROP, temperature 293K	20-25% PEG 4000, 0.2M lithium sulfate , pH 5.6, VAPOR DIFFUSION, HANGING DROP, temperature 295K
1VVL.Q	3KNJ.Q	0.67	0.95977	105	3.22	105	3.15	6.23	0.67	0	0.67	0.67	0.654045	Thermus Thermophilus	Escherichia Coli			P 21 21 21	P 21 21 21	4% PEG 20k, 4% PEG550 MME, 0.1M TRIS-ACETATE, 0.2M KSCN, 10mM MgCl, pH 7.0, vapor diffusion, temperature 293K	0.1-0.2 M Arginine-HCL, 0.1 M Tris pH 7.6, 2.5% Peg 20K, 7-12% MPD, 0.5 mM BME, vapor diffusion, temperature 292K
4F9T.A	3U42.A	0.76	0.96044	229	1.46	229	1.35	7.44	0.75	0	0.79	0.766667	0.542091	Thermus Thermophilus	Escherichia Coli	(4S)-2-Methyl-2,4-Pentanediol	Glycine	P 21 21 2	P 21 21 2	15 MGML L1 50 MM GLYCINE,INITIALLY AT PH 10 5% (VV)METHANE PENTANEDIOL 1.2 M AMMONIUM SULFATE EQUILIBRATED AGAINST 2.4 M AMMONIUM SULFATE 7% (VV) METHANE PENTANEDIOL , VAPOR DIFFUSION, HANGING DROP, temperature 295K	15 MGML L1 50 MM GLYCINE, INITIALLY AT PH 10 5% (VV) METHANE PENTANEDIOL 1.2 M AMMONIUM SULFATE EQUILIBRATED AGAINST 2.4 M AMMONIUM SULFATE 7% (VV) METHANE PENTANEDIOL, VAPOR DIFFUSION, HANGING DROP, temperature 295K
2AVY.L	4GD1.L	0.87	0.96076	123	3.46	123	3	6.58	0.87	0	0.87	0.87	0.788395	Escherichia Coli	Escherichia Coli			P 21 21 24	P 21 21 21	MPD, PEG 8000, MgCl2, NH4Cl, spermine, spermidine, TRIS, EDTA, pH 7.5, batch, temperature 280K	PEG8000, MPD, pH 6.5, microbatch, temperature 291K
3U5E.c	1T0K.B	0.74	0.96085	105	3	105	3.24	6.11	0.74	0	0.74	0.74	0.722378	Saccharomyces Cerevisiae	Escherichia Coli			P 1 21 1	P 41 21 2	PEG 20K, KSCN, Mg Acetate, Tris-Acetate, Glycerol, Spermidine, pH 7.5, VAPOR DIFFUSION, HANGING DROP, temperature 277K	Lithium Sulfate, Sodium Cacodylate, Magnesium Chloride, Jeffamine, pH 6, VAPOR DIFFUSION, HANGING DROP, temperature 295K
1R58.A	2ADU.A	0.22	0.96109	369	1.9	369	1.9	7.93	0.22	0	0.22	0.22	0.133106	Homo Sapiens	Spodoptera Frugiperda	N'-((2S,3R)-3-Amino-2-Hydroxy-5-(Isopropylsulfanyl)Pentanoyl)-N-3-Chlorobenzoyl Hydrazide	Cobalt (Ii) Ion	C 2 2 21	C 2 2 21	isopropyl alcohol, pH 6.0, VAPOR DIFFUSION, HANGING DROP, temperature 277K	100 MM CITRATE BUFFER, 30% BUTANOL, pH 5.4, VAPOR DIFFUSION, temperature 274 K, pH 5.40
2AVY.F	3UOQ.F	0.75	0.96138	135	3.46	135	3.7	6.11	0.75	0	0.75	0.75	0.652144	Escherichia Coli	Escherichia Coli			P 21 21 22	P 21 21 21	MPD, PEG 8000, MgCl2, NH4Cl, spermine, spermidine, TRIS, EDTA, pH 7.5, batch, temperature 278K	Tris Ac PH.7.0 25-35 mM KCL 6.1% PEG 20000 %1 glycerol 50mM sucrose , VAPOR DIFFUSION, SITTING DROP, temperature 295K
3TH2.T	2A2Q.T	0.29	0.96174	205	1.72	205	1.8	7.34	0.29	0	0.29	0.29	0.213405	Homo Sapiens	Escherichia Coli Bl21(De3)	Chloride Ion	Chloride Ion	P 21 21 21	P 21 21 21	20% PEG 4000, 50 mM Tris-HCL, 50 mM N-(2-Acetamido)iminodiacetic acid, 150 mM NaCl, 5 mM Calcium Chloride, 2.5 mM Magnesium Chloride, pH 7.0, VAPOR DIFFUSION, HANGING DROP, temperature 298.0K	PEG 4000, magnesium chloride, sodium chloride, calcium chloride, zinc chloride, Tris-HCl, VAPOR DIFFUSION, SITTING DROP, temperature 298K, pH 7.00
1I04.A	1I05.A	0.81	0.96199	180	2	180	2	6.92	0.65	0	0.81	0.756667	0.584798	Mus Musculus	Escherichia Coli		Cadmium Ion	P 32 2 1	P 43 21 2	50-70% ammonium sulfate, citrate, phosphate buffer, VAPOR DIFFUSION, HANGING DROP, temperature 298K	200 mM maleateHCl, 100 mM cadmium chloride, pH 5.8, VAPOR DIFFUSION, HANGING DROP, temperature 298K
2VQE.B	4ABR.B	1.09	0.96209	256	2.5	256	3.1	7.44	0.92	0	1.09	1.03333	0.702946	Thermus Thermophilus	Thermus Thermophilus			P 41 21 2	P 21 21 21	SEE WIMBERLY ET AL., NATURE 2000, pH 6.5	0.1-0.2 M Arginine-HCL, 0.1 M Tris pH 7.6, 2.5% Peg 20K, 7-12% MPD, 0.5 mM BME, vapor diffusion, temperature 292K
1VT2.E	4KIX.E	1.07	0.96223	201	3.3	201	2.9	7.24	1.07	0	1.07	1.07	0.793141	Escherichia Coli	Escherichia Coli		Magnesium Ion	P 21 21 21	P 1 21 1	PEG8k, MPD	PEG8k, KSCN, pH 6.5, microbatch, temperature 291K
1DIC.A	1DST.A	1.3	0.96232	228	1.8	228	2	7.44	1.23	0	1.49	1.34	0.94895	Homo Sapiens	Cricetulus Griseus	3,4-Dichloroisocoumarin		P 1 21 1	P 31 2 1	pH 5.6	pH 6.8
1PNS.F	2B9M.F	0.74	0.96241	101	8.7	101	6.76	6.11	0.74	0	0.74	0.74	0.736337	Thermus Thermophilus	Escherichia Coli			I 4 2 2	P 43 21 2	MPD, ethanol, magnesium chloride, ammonium chloride, spermine, spermidine, MES, pH 6.5, VAPOR DIFFUSION, temperature 277K	PEG20k, MES buffer, magnesium acetate, potassium chloride, ammonium chloride, pH 6.7, VAPOR DIFFUSION, temperature 277K
2V03.A	2BHT.A	1.39	0.96255	303	1.33	303	2.1	7.74	1.36	0	1.39	1.38	0.88787	Escherichia Coli	Escherichia Coli	Citric Acid	Pyridoxal-5'-Phosphate	P 65 2 2	I 41	pH 5.2	pH 7.60
1VVL.T	3KNJ.T	0.74	0.96275	106	3.22	106	3.15	6.11	0.74	0	0.74	0.74	0.719051	Thermus Thermophilus	Escherichia Coli		Magnesium Ion	P 21 21 21	P 21 21 21	4% PEG 20k, 4% PEG550 MME, 0.1M TRIS-ACETATE, 0.2M KSCN, 10mM MgCl, pH 7.0, vapor diffusion, temperature 293K	0.1-0.2 M Arginine-HCL, 0.1 M Tris pH 7.6, 2.5% Peg 20K, 7-12% MPD, 0.5 mM BME, vapor diffusion, temperature 292K
2JEL.P	1CM2.A	0.74	0.96289	85	2.5	85	1.8	5.73	0.74	0	0.74	0.74	0.80545	Escherichia Coli	Escherichia Coli	Sulfate Ion		C 1 2 1	P 1 21 1	pH 5.8	pH 4.6
1VT2.P	4KIX.P	0.8	0.96296	115	3.3	115	2.9	6.58	0.8	0	0.8	0.8	0.747747	Escherichia Coli	Escherichia Coli			P 21 21 21	P 1 21 1	PEG8k, MPD	PEG8k, KSCN, pH 6.5, microbatch, temperature 291K
1KLN.A	1KRP.A	1.9	0.96316	605	3.2	605	2.2	8.3	1.06	0	1.85	1.60333	0.843847	Escherichia Coli	Escherichia Coli		Zinc Ion	P 43	P 43	pH 6.80, VAPOR DIFFUSION, temperature 290.00K	1.4 M NA CITRATE PH 5.8
1VT2.K	4KIX.K	0.86	0.96317	123	3.3	123	2.9	6.58	0.86	0	0.86	0.86	0.779333	Escherichia Coli	Escherichia Coli			P 21 21 21	P 1 21 1	PEG8k, MPD	PEG8k, KSCN, pH 6.5, microbatch, temperature 291K
1VVL.I	3KNJ.I	0.83	0.96362	128	3.22	128	3.15	6.58	0.83	0	0.83	0.83	0.738809	Thermus Thermophilus	Escherichia Coli			P 21 21 21	P 21 21 21	4% PEG 20k, 4% PEG550 MME, 0.1M TRIS-ACETATE, 0.2M KSCN, 10mM MgCl, pH 7.0, vapor diffusion, temperature 293K	0.1-0.2 M Arginine-HCL, 0.1 M Tris pH 7.6, 2.5% Peg 20K, 7-12% MPD, 0.5 mM BME, vapor diffusion, temperature 292K
3GIV.A	1LP9.A	1.22	0.96388	275	2	275	2	7.64	1.22	0	1.22	1.22	0.8102	Homo Sapiens	Escherichia Coli			P 1 21 1	P 1 21 1		PEG3350, 25mM MES , pH 6.5, VAPOR DIFFUSION, HANGING DROP, temperature 298K
1GLN.A	1G59.A	1.52	0.96406	468	2.5	468	2.4	8.12	1.52	0	1.52	1.52	0.857958	Thermus Thermophilus	Escherichia Coli			P 21 21 21	C 2 2 21		PEG1500, ammonium sulfate, Mops-Na, MPD, pH 6.7, VAPOR DIFFUSION, HANGING DROP, temperature 293K
3CQZ.J	4BXZ.J	0.55	0.96418	70	2.8	70	4.8	5.33	0.55	0	0.55	0.55	0.669375	Saccharomyces Cerevisiae	Escherichia Coli	Zinc Ion	Zinc Ion	I 2 2 2	C 2 2 21		750 MM TRI-SODIUM CITRATE, 100 MM HEPES PH 7.5, VAPOR DIFFUSION, HANGING DROP, TEMPERATURE 293K
1VT2.S	4KIX.S	0.77	0.9647	110	3.3	110	2.9	6.35	0.77	0	0.77	0.77	0.734975	Escherichia Coli	Escherichia Coli			P 21 21 21	P 1 21 1	PEG8k, MPD	PEG8k, KSCN, pH 6.5, microbatch, temperature 291K
1VVL.B	3KNJ.B	0.9	0.9652	256	3.22	256	3.15	7.44	0.84	0	0.9	0.88	0.598638	Thermus Thermophilus	Escherichia Coli			P 21 21 21	P 21 21 21	4% PEG 20k, 4% PEG550 MME, 0.1M TRIS-ACETATE, 0.2M KSCN, 10mM MgCl, pH 7.0, vapor diffusion, temperature 293K	0.1-0.2 M Arginine-HCL, 0.1 M Tris pH 7.6, 2.5% Peg 20K, 7-12% MPD, 0.5 mM BME, vapor diffusion, temperature 292K
2WH1.N	4BYB.N	0.51	0.96529	61	3.45	61	3.35	5.19	0.51	0	0.51	0.51	0.677424	Thermus Thermophilus	Escherichia Coli			P 21 21 21	P 21 21 21	SEE SELMER ET AL., SCIENCE 2006, pH 7.1	0.1 M TRIS-HAC PH 7.2, 0.2 M KSCN, 4.1%-4.3% (WV) PEG 20K AND 4.1%-4.3% (WV) PEG 550MME
3SGF.H	4KIX.5	2.22	0.96564	165	3.2	165	2.9	6.58	1.84	1.11e-16	2.31	2.12333	1.69814	Escherichia Coli	Escherichia Coli	Magnesium Ion		P 21 21 21	P 1 21 1	Tris Ac PH.7.0, 25-35 mM KCL, 6.1% PEG 20000, 1% glycerol, 50mM sucrose, VAPOR DIFFUSION, SITTING DROP, temperature 295K	PEG8k, KSCN, pH 6.5, microbatch, temperature 291K
1ONE.A	1EBH.A	1.63	0.96572	436	1.8	436	1.9	8.12	1.45	0	1.53	1.53667	0.885056	Saccharomyces Cerevisiae	Yeast	2-Phosphoglyceric Acid	Chloride Ion	C 1 2 1	P 1 21 1		CRYSTALS WERE GROWN FROM POLYETHYLENE GLYCOL, KCL, AT PH 8.1. CRYSTALLIZED IN THE PRESENCE OF 0.5 MILLIMOLAR MG2+
3D0B.A	4EGI.A	1.18	0.96585	232	1.74	232	1.79	7.34	1.18	0	1.18	1.18	0.830528	Homo Sapiens	Escherichia Coli	2-[(2-Methoxyethyl)Amino]-4-(4-Oxo-1,2,3,4-Tetrahydro-9H-Carbazol-9-Yl)Benzamide	4-(Ethylsulfanyl)-6-Methyl-1,3,5-Triazin-2-Amine	I 2 2 2	P 1 21 1	Crystals were grown in 0.2M MgCl2, 0.1M Bis-Tris pH 6.5, and 20% PEG 3350. Crystals were generated by adding 0.5ul protein to 0.5ul of reservoir in a sitting drop and incubating at 277K, VAPOR DIFFUSION, SITTING DROP	0.2M MgCl2, 0.1M HEPE, 20%wv PEG2000, pH 7.2, VAPOR DIFFUSION, HANGING DROP, temperature 273K
2SEB.B	1D5X.B	0.95	0.96604	192	2.5	192	2.45	7.02	0.95	0	0.95	0.95	0.716353	Homo Sapiens	Drosophila Melanogaster			P 21 21 21	P 21 21 21	0.1 M NA ACETATE PH 4.6 9 - 14% PEG 4000 0.2 M AMMONIUM ACETATE
1KYO.H	1EZV.G	0.78	0.9661	93	2.97	93	2.3	5.86	0.71	0	0.78	0.756667	0.785156	Saccharomyces Cerevisiae	Escherichia Coli			P 1 21 1	C 1 2 1	PEG4000, 20 mM Tris, 0.05 % Undecyl-maltopyranoside, pH 7.5, VAPOR DIFFUSION, HANGING DROP, temperature 277K	5 % PEG 4000, 100 mM Tris, 0.05 % Undecyl-maltoside, 1 micromolar stigmatellin, pH 8.0, microseeding, temperature 277K
1DDR.A	7DFR.A	0.96	0.96631	159	2.45	159	2.5	6.81	0.96	0	0.96	0.96	0.779305	Escherichia Coli		Chloride Ion	Folic Acid	P 61	P 32 2 1
1NUL.A	1A95.A	0.74	0.96661	152	1.8	152	2	6.7	0.76	0	0.76	0.753333	0.622921	Escherichia Coli	Escherichia Coli	Magnesium Ion	Boric Acid	P 21 21 2	P 43 21 2	XPRT WAS CRYSTALLISED FROM 18 - 23% PEG 4000, 0.1 M LI2SO4 IN 0.1 M TRIS-HCL, PH 8., pH 8.0	XPRT WAS CRYSTALLISED FROM 15-20% PEG4000, 0.1 M BORATE PH 9.0, 0.1 M AMMONIUM PHOSPHATE
2VQE.I	4ABR.I	0.81	0.96662	128	2.5	128	3.1	6.58	0.81	0	0.81	0.81	0.721006	Thermus Thermophilus	Thermus Thermophilus			P 41 21 2	P 1 21 1	SEE WIMBERLY ET AL., NATURE 2000, pH 6.5	100 MM MES PH 6.5, 20 MM KCL, 8% (WV) PEG20K
1IRD.B	1O1N.B	0.93	0.96682	146	1.25	146	1.8	6.92	0.93	0	0.8	0.886667	0.745588	Homo Sapiens	Escherichia Coli	Carbon Monoxide	Protoporphyrin Ix Containing Fe	P 41 21 2	P 1 21 1	potassium phosphate, pH 6.7, SMALL TUBES, temperature 298K	pH 6.50
1TWF.F	1Y1V.F	0.62	0.96704	155	2.3	155	3.8	5.73	0.62	0	0.62	0.62	0.50856	Saccharomyces Cerevisiae	Escherichia Coli			I 2 2 2	C 2 2 21	PEG 6000, AMMONIUM HYDROGEN PHOSPHATE, SODIUM DIHYDROGEN PHOSPHATE, DIOXANE, DTT, pH 6.00, VAPOR DIFFUSION, HANGING DROP, temperature 298K
1VVL.L	3KNJ.L	0.74	0.96715	132	3.22	132	3.15	6.7	0.74	0	0.74	0.74	0.649798	Thermus Thermophilus	Escherichia Coli		Magnesium Ion	P 21 21 21	P 21 21 21	4% PEG 20k, 4% PEG550 MME, 0.1M TRIS-ACETATE, 0.2M KSCN, 10mM MgCl, pH 7.0, vapor diffusion, temperature 293K	0.1-0.2 M Arginine-HCL, 0.1 M Tris pH 7.6, 2.5% Peg 20K, 7-12% MPD, 0.5 mM BME, vapor diffusion, temperature 292K
2VQE.K	4ABR.K	0.96	0.9674	129	2.5	129	3.1	6.58	0.96	0	0.73	0.883333	0.783569	Thermus Thermophilus	Thermus Thermophilus			P 41 21 2	P 1 21 1	SEE WIMBERLY ET AL., NATURE 2000, pH 6.5	100 MM MES PH 6.5, 20 MM KCL, 8% (WV) PEG20K
1G0U.B	1FNT.C	1.09	0.96768	245	2.4	245	3.2	7.44	1.08	0	1.11	1.09333	0.755042	Saccharomyces Cerevisiae	Saccharomyces Cerevisiae			P 1 21 1	P 21 21 21	22mM Magnesium acetate, 4% Dimethylsulfoxide, 100mM morpholinoethanesulfonic acid, 11% methylpentanediol, pH 6.7, hanging drop vapour-diffusion, temperature 297K	0.1 M NaHEPES, 40% MPD, 0.2 M NaCl, pH 7.5, VAPOR DIFFUSION, SITTING DROP
4G6B.A	4JAF.A	1.62	0.96784	426	2.2	426	2.3	8.03	1.09	0	1.76	1.49	0.863951	Escherichia Coli	Escherichia Coli	Sulfate Ion	1,4-Dihydronicotinamide Adenine Dinucleotide	H 3	H 3	VAPOR DIFFUSION, HANGING DROP	2% (VV) PEG400, 2.0-2.3 M AMMONIUM SULFATE, 0.1 M NA HEPES, PH 7.5, VAPOR DIFFUSION, HANGING DROP, TEMPERATURE 298K
2VQE.T	4ABR.T	0.68	0.96808	106	2.5	106	3.1	6.23	0.68	0	0.68	0.68	0.660749	Escherichia Coli	Escherichia Coli		Magnesium Ion	P 41 21 2	P 21 21 21	SEE WIMBERLY ET AL., NATURE 2000, pH 6.5	0.1-0.2 M Arginine-HCL, 0.1 M Tris pH 7.6, 2.5% Peg 20K, 7-12% MPD, 0.5 mM BME, vapor diffusion, temperature 292K
2YF1.A	2YEZ.A	1.12	0.96838	329	2.75	329	2.9	7.64	1.12	0	1.12	1.12	0.701999	Gallus Gallus	Escherichia Coli	Calcium Ion		P 21 21 21	P 21 21 21	0.1 M TRIS:BICINE PH 8.5; 0.12 M ETHYLENEGLYCOLES MIX; PEG550 MME AND PEG 20K 30%	0.1 M MMT BUFFER PH 4.0, 25% PEG-1500
1OTT.C	4FG6.C	1.03	0.96898	222	3	222	3.02	7.44	1.03	0	1.03	1.03	0.73637	Mus Musculus	Mouse			C 1 2 1	C 1 2 1	PEG 300, sodium chloride, glycine, pH 9.5, VAPOR DIFFUSION, SITTING DROP, temperature 298.0K	PEG300, pH 9.0, VAPOR DIFFUSION, HANGING DROP, temperature 298K
1DY5.A	1EIC.A	0.83	0.96914	124	0.87	124	1.4	6.7	0.95	0	1	0.926667	0.836677	Bos Taurus	Escherichia Coli	Acetate Ion		P 1 21 1	P 32 2 1	FREE LIQUID DIFFUSION METHOD USED. THE PROTEIN WAS CRYSTALLIZED FROM 50% ISOPROPANOL, 0.05 M AMMONIUM ACETATE, PH 5.7, CONC.=10 MGML	ammonium sulfate, sodium chloride, sodium acetate, pH 6.0, VAPOR DIFFUSION, HANGING DROP, temperature 298K
3OAQ.T	4GD1.T	0.6	0.96927	85	3.25	85	3	5.73	0.6	0	0.6	0.6	0.653068	Escherichia Coli	Escherichia Coli			P 21 21 21	P 21 21 21	PEG8k, MPD, pH 6.5, microbatch, temperature 291K	PEG8000, MPD, pH 6.5, microbatch, temperature 291K
2J01.7	4ABS.7	0.4	0.9693	49	2.8	49	3.1	4.89	0.4	3.63e-14	0.4	0.4	0.62177	Thermus Thermophilus	Thermus Thermophilus			P 21 21 27	P 43 21 2	0.2M KSCN, 4% PEG 20K, 4% PEG550 MME, 0.1M TRIS-ACETATE PH 13	PEG20k, MES buffer, magnesium acetate, potassium chloride, ammonium chloride, pH 6.7, VAPOR DIFFUSION, temperature 277K
1VVL.E	3KNJ.E	0.76	0.96931	162	3.22	162	3.15	6.81	0.76	0	0.76	0.76	0.612304	Thermus Thermophilus	Escherichia Coli		Magnesium Ion	P 21 21 21	P 21 21 21	4% PEG 20k, 4% PEG550 MME, 0.1M TRIS-ACETATE, 0.2M KSCN, 10mM MgCl, pH 7.0, vapor diffusion, temperature 293K	0.1-0.2 M Arginine-HCL, 0.1 M Tris pH 7.6, 2.5% Peg 20K, 7-12% MPD, 0.5 mM BME, vapor diffusion, temperature 292K
3IQ5.A	3DE9.A	0.68	0.96938	106	2.05	106	2.04	6.47	0.68	0	0.68	0.68	0.660749	Escherichia Coli	Escherichia Coli	Protoporphyrin Ix Containing Fe	Protoporphyrin Ix Containing Fe	I 41	H 3	25% PEG 400, 0.1M Bis-Tris, 0.15M Sodium chloride, pH 6.5, VAPOR DIFFUSION, SITTING DROP, temperature 293K	100 mM Tris, 23% PEG 4000, 4.16 mM NiSO4, pH 8.5, VAPOR DIFFUSION, SITTING DROP, temperature 293K
2QSP.A	3CIU.A	1.11	0.96939	141	1.85	141	3.5	6.92	0.86	0	0.51	0.826667	0.70547	Bos Taurus		Protoporphyrin Ix Containing Fe	Protoporphyrin Ix Containing Fe	P 21 21 21	P 21 21 21	0.4 M Na Cacodylate 12-15% PEG 3350, pH 5.7, VAPOR DIFFUSION, HANGING DROP, temperature 298K	25 % Polyethylene glycol, monomethyl ether 2000, 0.2 M Trimethylamine N-oxide dehydrate and 0.1 M Tris, pH 8.25, Microbatch under oil, temperature 293.0K
3NZJ.D	1Z7Q.E	1.2	0.96998	260	2.4	260	3.22	7.54	1.01	0	1.04	1.08333	0.733094	Saccharomyces Cerevisiae	Saccharomyces Cerevisiae			P 1 21 1	P 21 21 21	1000 mM MES HCl, 6.8, 12% MPD, 20 mM MgAc2, pH 6.9, VAPOR DIFFUSION, HANGING DROP, temperature 293K	0.1 M NaHEPES, 40% MPD, 0.2 M NACL, pH 7.50, VAPOR DIFFUSION, SITTING DROP, temperature 298K
3RM2.H	3R3G.B	0.47	0.97006	259	1.23	259	1.75	7.54	0.47	0	0.47	0.47	0.318465	Homo Sapiens	Cricetulus Griseus	Glycerol	Sodium Ion	C 1 2 1	C 1 2 1	15% PEG 8000, 20mM sodium phosphate, 175mM sodium chloride, pH 7.5, VAPOR DIFFUSION, HANGING DROP, temperature 277.15K	0.1 M MES, pH 6.5 and 20% PEG20000, VAPOR DIFFUSION, HANGING DROP, temperature 295K
2NVQ.J	1Y1V.J	0.49	0.97016	70	2.9	70	3.8	5.33	0.49	0	0.49	0.49	0.596352	Saccharomyces Cerevisiae	Escherichia Coli	Zinc Ion	Zinc Ion	C 1 2 1	C 2 2 21	200mM NH4OAc, 150mM Mg(OAc)2, 50mM Hepes, pH 7.0, 5% PEG6000, VAPOR DIFFUSION, HANGING DROP, temperature 298K
1EB1.H	2CF9.H	0.3	0.97037	257	1.8	257	1.79	7.64	0.3	0	0.3	0.3	0.203811	Homo Sapiens	Cricetulus Griseus		4-[(1R,3As,4R,8As,8Br)-1-Isopropyl-2-(4-Methoxybenzyl)-3-Oxodecahydropyrrolo[3,4-A]Pyrrolizin-4-Yl]Benzenecarboximidamide	C 1 2 1	C 1 2 1	PH 8.00	PH 7.40
3OAQ.G	4GD1.G	0.82	0.97044	151	3.25	151	3	6.81	0.82	0	0.82	0.82	0.679903	Escherichia Coli	Escherichia Coli			P 21 21 21	P 21 21 21	PEG8k, MPD, pH 6.5, microbatch, temperature 291K	PEG8000, MPD, pH 6.5, microbatch, temperature 291K
1VT2.Q	4KIX.Q	0.73	0.97057	118	3.3	118	2.9	6.58	0.73	0	0.73	0.73	0.674205	Escherichia Coli	Escherichia Coli			P 21 21 21	P 1 21 1	PEG8k, MPD	PEG8k, KSCN, pH 6.5, microbatch, temperature 291K
3VE0.I	3S88.I	1.06	0.97059	298	3.35	298	3.35	7.44	1.06	0	1.06	1.06	0.685657	Sudan Ebolavirus	Homo Sapiens	Alpha-D-Mannose	N-Acetyl-D-Glucosamine	I 2 3	I 2 3	15% (wv) PEG 3350, 0.2 M lithium citrate, and 1.5% benzamidine hydrochloride, pH 8.4, VAPOR DIFFUSION, HANGING DROP, temperature 300K	15% PEG 3350, 0.2 M Lithium citrate, pH 8.4, VAPOR DIFFUSION, HANGING DROP, temperature 298K
1I50.H	1I6H.H	0.66	0.97063	146	2.8	146	3.3	6.7	0.89	0	0.89	0.813333	0.683923	Saccharomyces Cerevisiae				I 2 2 2	C 1 2 1	PEG 6000, AMMONIUMHYDROGENPHOSPHATE, SODIUMDIHYDROGENPHOSPHATE, DIOXANE, DTT, pH 6.00, VAPOR DIFFUSION, HANGING DROP, temperature 100K	PEG 6000, AMMONIUM HYDROGEN PHOSPHATE, SODIUM DIHYDROGEN PHOSPHATE, DIOXANE, DTT, pH 6.00, VAPOR DIFFUSION, SITTING DROP, temperature 100K
1OG0.A	1OFQ.A	0.66	0.97064	370	2.7	370	2.7	7.93	0.66	0	0.66	0.66	0.398993	Saccharomyces Cerevisiae	Saccharomyces Cerevisiae	Manganese (Ii) Ion	Manganese (Ii) Ion	P 1	P 31 2 1	pH 8.00	TRIS PH 7.5-9.0 10 MM 20% PEG3400, 2.4 EQUIV. MN, 13-17MGML DAHPS, 4 DEGREE
1A69.A	1ECP.A	1.34	0.97065	238	2.1	238	2	7.54	0.87	0	1.34	1.18333	0.825456	Escherichia Coli	Escherichia Coli	Formycin B		P 61 2 2	P 1 21 1	28-35% AMMONIUM SULPHATE, 50 MM CITRATE BUFFER, PH 5.2-5.4, pH 5.3
2WPD.G	3ZIA.G	0.74	0.97092	278	3.43	278	2.5	7.74	0.74	0	0.74	0.74	0.489669	Saccharomyces Cerevisiae	Escherichia Coli			P 1 21 1	P 1 21 1	0.1 M HEPESHCL PH 7.5, 12% PEG MME 5000, 100 MM SODIUM CHLORIDE MIXED 1:1 WITH PROTEIN SOLUTION CONTAINING 0.64 MM DDM, 25 MM TRISHCL PH 8.0, 100 MM SODIUM CHLORIDE, 25 MM TREHALOSE, 0.5 MM EDTA, 0.02% SODIUM AZIDE, 2 MM MAGNESIUM CHLORIDE, 0.66 MM ADP, 0.1 MM DCCD, 2.5 MM DTT, 0.5 MM PMSF	ACTIVE F1-ATPASE (12 MGML) WAS EXCHANGED ON A DESALTING COLUMN INTO CRYSTALLISATION BUFFER, PREPARED IN D2O CONSISTING OF 100 MM BIS-TRIS PROPANE, PH 7.5, 100 MM SUCROSE, 1 MM ADP AND 10 MM MAGNESIUM SULPHATE. THEN THE ENZYME WAS INHIBITED AT 23C WITH A
2TCL.A	1CGL.A	0.94	0.97141	169	2.2	169	2.4	6.92	0.47	0	0.56	0.656667	0.520188	Homo Sapiens	Escherichia Coli	Calcium Ion	N-[(1S)-3-{[(Benzyloxy)Carbonyl]Amino}-1-Carboxypropyl]-L-Leucyl-N-(2-Morpholin-4-Ylethyl)-L-Phenylalaninamide	I 4	P 64
3VU3.C	3QHS.A	0.47	0.97153	102	2.85	102	2.85	5.19	0.47	0	0.47	0.47	0.465392	Escherichia Coli	Escherichia Coli			I 2 2 2	P 1	0.1M Tris-HCl, 0.18M NaCl, 10% PEG4000, pH 9.0, VAPOR DIFFUSION, HANGING DROP, temperature 293K	30% vv PEG 550 MME, 0.05M calcium chloride dihydrate, 0.1M BIS-TRIS, pH 6.5, VAPOR DIFFUSION, HANGING DROP, temperature 277K
2FXU.A	4H03.B	0.9	0.9718	375	1.35	375	1.75	7.93	0.89	0	0.7	0.83	0.499736	Oryctolagus Cuniculus	Escherichia Coli	Adenosine-5'-Triphosphate	Adenosine-5'-Triphosphate	C 1 2 1	P 21 21 21	The bistramide A- actin complex was mixed with the crystallization buffer in 1:1 ratio. The crystallization buffer is 100 mM MES (ph 6.0), 24% (wv) PEG1500, 70 mM CaCl2, 1mM NaN3, 1mM TCEP., VAPOR DIFFUSION, temperature 298K	18% PEG1500, 0.1M MES, pH 6.5, VAPOR DIFFUSION, HANGING DROP, temperature 277.13K
3FAP.A	1J4R.A	0.68	0.97183	107	1.85	107	1.8	6.35	0.68	0	0.68	0.68	0.657749	Homo Sapiens	Escherichia Coli	C15-(R)-Methylthienyl Rapamycin	1-[2,2-Difluoro-2-(3,4,5-Trimethoxy-Phenyl)-Acetyl]-Piperidine-2-Carboxylic Acid 4-Phenyl-1-(3-Pyridin-3-Yl-Propyl)-Butyl Ester	P 21 21 21	P 32	20% PEG8000, 10% MPD, 0.1 M TRIS-HCL PH 8.5, pH 8.00	2.5 M AMMONIUM SULFATE, 0.1 M HEPES, PH 7.5, CRYOPROTECTANT 20% (VV) GLYCEROL
2ZIL.A	4ML7.A	0.63	0.97191	130	1.8	130	1.8	6.81	0.63	0	0.63	0.63	0.556939	Homo Sapiens	Escherichia Coli	Sodium Ion		P 21 21 21	P 21 21 2	2.5M sodium chloride, 0.03M phosphate, pH6.0, VAPOR DIFFUSION, HANGING DROP, temperature 277K	0.1M sodium citrate tribasic, 40% tert-butanol, pH 5.6, VAPOR DIFFUSION, HANGING DROP, temperature 287.15K
3OAQ.M	4GD1.M	0.68	0.97245	114	3.25	114	3	6.58	0.68	0	0.68	0.68	0.63819	Escherichia Coli	Escherichia Coli			P 21 21 21	P 21 21 21	PEG8k, MPD, pH 6.5, microbatch, temperature 291K	PEG8000, MPD, pH 6.5, microbatch, temperature 291K
1TYQ.A	3RSE.A	0.92	0.97247	418	2.55	418	2.65	8.03	0.92	0	0.92	0.92	0.536394	Bos Taurus	Escherichia Coli	Adenosine-5'-Triphosphate		P 21 21 21	P 21 21 21	PEG 8000, potassium thiocyanate, Hepes, pH 7.5, VAPOR DIFFUSION, HANGING DROP, temperature 277K	100 mM HEPES 7.5, 8% PEG 8000, 200 mM KCl, VAPOR DIFFUSION, HANGING DROP, temperature 277K
1VT2.N	4KIX.N	0.69	0.9726	127	3.3	127	2.9	6.58	0.69	0	0.69	0.69	0.616342	Escherichia Coli	Escherichia Coli			P 21 21 21	P 1 21 1	PEG8k, MPD	PEG8k, KSCN, pH 6.5, microbatch, temperature 291K
1A2J.A	1FVJ.A	0.91	0.97284	189	2	189	2.06	7.34	0.91	0	0.91	0.91	0.690289	Escherichia Coli	Escherichia Coli			P 1 21 1	C 1 2 1	27% PEG 4K IN 0.1M ACETATE BUFFER PH 5.0	pH 6.5
2SEB.A	1D5X.A	0.7	0.97318	181	2.5	181	2.45	7.24	0.58	0	0.7	0.66	0.508999	Homo Sapiens	Drosophila Melanogaster	N-Acetyl-D-Glucosamine		P 21 21 21	P 21 21 21	0.1 M NA ACETATE PH 4.6 9 - 14% PEG 4000 0.2 M AMMONIUM ACETATE
1G0U.G	1FNT.A	0.81	0.9733	252	2.4	252	3.2	7.44	0.84	0	0.84	0.83	0.567665	Saccharomyces Cerevisiae	Saccharomyces Cerevisiae	Magnesium Ion		P 1 21 1	P 21 21 21	22mM Magnesium acetate, 4% Dimethylsulfoxide, 100mM morpholinoethanesulfonic acid, 11% methylpentanediol, pH 6.7, hanging drop vapour-diffusion, temperature 297K	0.1 M NaHEPES, 40% MPD, 0.2 M NaCl, pH 7.5, VAPOR DIFFUSION, SITTING DROP
2J01.3	4ABS.3	0.43	0.97346	60	2.8	60	3.1	5.19	0.43	0	0.43	0.43	0.577501	Thermus Thermophilus	Thermus Thermophilus			P 21 21 24	P 43 21 2	0.2M KSCN, 4% PEG 20K, 4% PEG550 MME, 0.1M TRIS-ACETATE PH 10	PEG20k, MES buffer, magnesium acetate, potassium chloride, ammonium chloride, pH 6.7, VAPOR DIFFUSION, temperature 277K
3I1M.R	3SFS.R	0.4	0.97358	75	3.19	75	3.2	5.04	0.4	0	0.4	0.4	0.467203	Escherichia Coli	Escherichia Coli			P 21 21 21	P 21 21 21	4% PEG 8000, 4% MPD, 3.8 mM MgCl2, 380 mM NH4Cl, 5.5 mM putrescine, 5 mM spermidine, microbatch, temperature 291K	Tris Ac PH.7.0, 25-35 mM KCL, 6.1% PEG 20000, 1% glycerol, 50mM sucrose, VAPOR DIFFUSION, SITTING DROP, temperature 295K
3KMD.A	2ATA.A	0.45	0.97401	200	2.15	200	2.2	7.44	0.45	0	0.45	0.45	0.334182	Homo Sapiens	Escherichia Coli	Zinc Ion	Zinc Ion	P 21 21 21	P 1	16% PEG 4000, 142mM Nacl, pH 6.68, hanging drop, temperature 291K	Lithium Chloride, PEG 3350, pH 6.7, VAPOR DIFFUSION, HANGING DROP, temperature 293K
2VB1.A	1H6M.A	0.72	0.9744	129	0.65	129	1.64	6.81	0.72	0	0.72	0.72	0.638682	Gallus Gallus	Saccharomyces Cerevisiae	Acetate Ion	2-Deoxy-2-Fluoro-Alpha-D-Glucopyranose	P 1	P 43 21 2	SITTING DROP METHOD. PROTEIN SOLUTION: 35 MGML HEWL, 0.02 M NA ACETATE BUFFER PH 4.7 WELL SOLUTION: 1 M NANO3, 0.1 M NA ACETATE BUFFER PH 4.7, 20 % ETHYLENE GLYCOL PROTEIN AND WELL SOLUTIONS MIXED 1:1 IN A DROP AND SEEDED	CRYSTALS OF THE HEWL COVALENT INTERMEDIATE WERE GROWN BY THE HANGING-DROPLET VAPOUR DIFFUSION METHOD OVER 4 DAYS AT 16 C. THE DROPLET CONTAINED 2.5 UL OF A SOLUTION OF 7.5 MGML HEWL(E35Q), 20 MM NAG2FGLCF, 200 MM SODIUM ACETATE (NAOAC) BUFFER PH 5.0 AND
3OWN.A	3G6Z.A	1.15	0.97455	341	2	341	2	7.93	0.85	0	1.15	1.05	0.650817	Homo Sapiens	Homo Sapiens	(2S,4S)-4-Hydroxy-2-(1-Methylethyl)-4-[(4R,13S)-18-[Methyl(Methylsulfonyl)Amino]-2,15-Dioxo-4-Phenyl-11-Oxa-3,14-Diazatricyclo[14.3.1.1~5,9~]Henicosa-1(20),5(21),6,8,16,18-Hexaen-13-Yl]-N-(2-Methylpropyl)Butanamide	(1R,5S)-N-Cyclopropyl-7-{4-[2-(2,6-Dichloro-4-Methylphenoxy)Ethoxy]Phenyl}-N-(2,3-Dimethylbenzyl)-3,9-Diazabicyclo[3.3.1]Non-6-Ene-6-Carboxamide	P 21 3	P 21 21 21	vapor diffusion, temperature 299K
1VT2.J	4KIX.J	0.75	0.97473	142	3.3	142	2.9	6.81	0.71	0	0.75	0.736667	0.626775	Escherichia Coli	Escherichia Coli			P 21 21 21	P 1 21 1	PEG8k, MPD	PEG8k, KSCN, pH 6.5, microbatch, temperature 291K
3I1M.G	4KIY.G	0.76	0.9749	179	3.19	179	2.9	6.81	0.76	0	0.76	0.76	0.588642	Escherichia Coli	Escherichia Coli			P 21 21 21	P 1 21 1	4% PEG 8000, 4% MPD, 3.8 mM MgCl2, 380 mM NH4Cl, 5.5 mM putrescine, 5 mM spermidine, microbatch, temperature 291K	PEG8k, KSCN, pH 6.5, microbatch, temperature 291K
3UT6.A	3ONV.A	1.4	0.97495	237	1.89	237	1.89	7.54	0.53	0	1.4	1.11	0.77544	Escherichia Coli	Escherichia Coli	(1S)-1-(7-Amino-1H-Pyrazolo[4,3-D]Pyrimidin-3-Yl)-1,4-Anhydro-D-Ribitol	Sulfate Ion	P 61 2 2	P 61 2 2	50mM citrate buffer, 35% ammonium phosphate (wv), pH 5.2, hanging drop, temperature 291K	50mM citrate buffer, 28-34 % ammonium sulphate (wv), pH 5.3, VAPOR DIFFUSION, HANGING DROP, temperature 291K
3UKR.G	2P9I.G	0.71	0.97506	151	2.48	151	2.46	6.81	0.71	0	0.71	0.71	0.588696	Bos Taurus				P 21 21 21	P 21 21 21	0.1M Hepes (pH 7.5), 0.2M KSCN, 16% PEG 8000, VAPOR DIFFUSION, HANGING DROP, temperature 277K	7.5% PEG 3350 50mM HEPES 100mM KSCN 10% Sucrose, pH 7.0, VAPOR DIFFUSION, HANGING DROP, temperature 293K
3IDG.A	3DRO.A	0.79	0.97512	214	1.86	214	3.9	7.44	0.79	0	0.79	0.79	0.572297	Homo Sapiens				P 21 21 21	P 21 21 21	0.1 M sodium citrate, pH 5.6, 1.4 M ammonium sulfate, VAPOR DIFFUSION, HANGING DROP, temperature 293K	Fab fragment and peptide are incubated in a solution containing 0.01% Tween-20. Crystals are obatined from reservoir solution containing 0.1 M Nacitrate pH 5.6, 1.6 M ammonium sulfate, VAPOR DIFFUSION, HANGING DROP, temperature 293K
3BJF.A	4G1N.A	1.33	0.97517	518	2.03	518	2.3	8.3	1.33	0	1.33	1.33	0.729806	Homo Sapiens	Escherichia Coli	Beta-Fructose-1,6-Diphosphate	Magnesium Ion	P 1	C 1 2 1		0.1 M Imidazole pH 7.8, 20 %(wv) PEG 6000, 15 mgml PKM2, EVAPORATION, temperature 291K
3UKR.C	2P9I.C	0.3	0.97523	372	2.48	372	2.46	7.93	0.3	0	0.3	0.3	0.181065	Bos Taurus				P 21 21 21	P 21 21 21	0.1M Hepes (pH 7.5), 0.2M KSCN, 16% PEG 8000, VAPOR DIFFUSION, HANGING DROP, temperature 277K	7.5% PEG 3350 50mM HEPES 100mM KSCN 10% Sucrose, pH 7.0, VAPOR DIFFUSION, HANGING DROP, temperature 293K
2JDI.A	2V7Q.A	1.3	0.97536	510	1.9	510	2.1	8.21	1.16	0	1.19	1.21667	0.67048	Bos Taurus	Escherichia Coli	Phosphoaminophosphonic Acid-Adenylate Ester	Adenosine-5'-Triphosphate	P 21 21 21	P 21 21 21	50 MM TRIS-HCL PH 8.2, 200 MM NACL, 20 MM MGSO4, 250 UM AMP-PNP, 5 UM ADP, 0.004% (WV) PHENYLMETHYLSULFONYL FLUORIDE AND 12% (WV) POLYETHYLENE GLYCOL 6000	pH 8.2
3CWD.A	4FGY.A	0.88	0.97549	270	2.4	270	2.84	7.54	0.9	0	0.9	0.893333	0.596898	Homo Sapiens	Escherichia Coli	(9E,12Z)-10-Nitrooctadeca-9,12-Dienoic Acid	(4R,6S,8S,12R,14R,16Z,18R,19R,20S,21S)-19,21-Dihydroxy-22-{(2S,2'R,5S,5'S)-5'-[(1R)-1-Hydroxyethyl]-2,5'-Dimethyloctahydro-2,2'-Bifuran-5-Yl}-4,6,8,12,14,18,20-Heptamethyl-9,11-Dioxodocos-16-Enoic Acid	P 21 21 21	C 2 2 21		0.2 M sodium acetate, 5% ethylene glycol, 20% PEG 3350, pH 7.0, VAPOR DIFFUSION, HANGING DROP
3CVH.A	3C8K.A	0.98	0.97588	274	2.9	274	2.9	7.74	0.98	0	0.98	0.98	0.651605	Mus Musculus	Escherichia Coli Bl21			P 21 21 21	P 43 21 2	0.2 M (NH4)2SO4, 0.1 M NaOAc, pH 4.6 containing 25% wv polyethylene glycol 4000, VAPOR DIFFUSION, HANGING DROP, temperature 293K	2.0 M ammonium sulfate, 2% (volumevolume) PEG 400 and 0.1 M Hepes, pH 7.5, VAPOR DIFFUSION, temperature 277K
2PW8.H	3HKI.B	1.24	0.97644	258	1.84	258	2.2	7.64	0.64	0	1.24	1.04	0.705614	Mus Musculus	Cricetulus Griseus	Sodium Ion	N-Acetyl-D-Glucosamine	C 2 2 21	P 21 21 2	0.1M Tris, 20% PEG2K, 0.01M Nickel Chloride. , pH 8.5, VAPOR DIFFUSION, HANGING DROP, temperature 298K	100mM Tris-HCl pH 8.5, 20% PEG 10000, VAPOR DIFFUSION, HANGING DROP, temperature 295K
2VQE.L	4ABR.L	0.73	0.97691	135	2.5	135	3.1	6.7	0.6	0	0.73	0.686667	0.597074	Thermus Thermophilus	Thermus Thermophilus			P 41 21 2	P 1 21 1	SEE WIMBERLY ET AL., NATURE 2000, pH 6.5	100 MM MES PH 6.5, 20 MM KCL, 8% (WV) PEG20K
1YDP.B	2GUO.B	0.62	0.97699	100	1.9	100	1.9	6.23	0.62	0	0.62	0.62	0.62	Homo Sapiens	Escherichia Coli Bl21	Chloride Ion		P 32 2 1	P 1 21 1		PEG3350 24%, MES 0.025M, NaCl 0.1M, pH 6.5, VAPOR DIFFUSION, SITTING DROP, temperature 277K
3OAQ.K	4GD1.K	0.62	0.97744	117	3.25	117	3	6.58	0.62	0	0.62	0.62	0.574872	Escherichia Coli	Escherichia Coli			P 21 21 21	P 21 21 21	PEG8k, MPD, pH 6.5, microbatch, temperature 291K	PEG8000, MPD, pH 6.5, microbatch, temperature 291K
2I6W.A	1T9U.A	1.1	0.97746	1049	3.1	1049	3.11	8.57	0.95	0	1.1	1.05	0.482712	Escherichia Coli	Escherichia Coli		1-Cyclopropyl-6-Fluoro-4-Oxo-7-Piperazin-1-Yl-1,4-Dihydroquinoline-3-Carboxylic Acid	H 3 2	H 3 2	0.1 M HEPES pH 7.5, 0.1 M Sodium chloride, 0.1 M Lithium sulfate, 12% PEG 4000, VAPOR DIFFUSION, SITTING DROP, temperature 298K
4A49.B	4AUQ.A	0.7	0.97755	147	2.21	147	2.18	6.81	0.7	0	0.7	0.7	0.586938	Homo Sapiens	Escherichia Coli	Potassium Ion		P 32 2 1	P 43 21 2	20% (WV) PEG 3350 AND 0.2 M POTASSIUM THIOCYANATE AT 18 DEGREES CELSIUS.
3I1M.Q	3SFS.Q	0.48	0.9778	84	3.19	84	3.2	5.46	0.48	0	0.48	0.48	0.525841	Escherichia Coli	Escherichia Coli			P 21 21 21	P 21 21 21	4% PEG 8000, 4% MPD, 3.8 mM MgCl2, 380 mM NH4Cl, 5.5 mM putrescine, 5 mM spermidine, microbatch, temperature 291K	Tris Ac PH.7.0, 25-35 mM KCL, 6.1% PEG 20000, 1% glycerol, 50mM sucrose, VAPOR DIFFUSION, SITTING DROP, temperature 295K
3ZLS.A	3ZM4.A	0.37	0.97786	348	2.5	348	2.37	7.84	0.37	0	0.37	0.37	0.2279	Homo Sapiens	Spodoptera Frugiperda	1H-Pyrrolo[2,3-B]Pyridine-3-Carboxylic Acid	7-Chloranyl-6-[(3S)-Pyrrolidin-3-Yl]Oxy-2H-Isoquinolin-1-One	P 61 2 2	P 61 2 2	pH 7.7	pH 7.7
2J00.L	1HR0.L	0.63	0.97802	135	2.8	135	3.2	6.7	0.63	0	0.63	0.63	0.547801	Thermus Thermophilus	Escherichia Coli			P 21 21 21	P 41 21 2	0.2M KSCN, 4% PEG 20K, 4% PEG550 MME, 0.1M TRIS-ACETATE PH 7	15% MPD, 25 mM magnesium Acetate, 200 mM KCl, 75 mM NH4Cl, 100 mM K-Cacodylate, pH 6.50. VAPOR DIFFUSION, HANGING DROP at 277 K Initiation factor 1 soaked into pre-formed crystals.
1G65.A	4G4S.B	0.45	0.97838	250	2.25	250	2.49	7.64	0.45	0	0.45	0.45	0.308611	Saccharomyces Cerevisiae	Saccharomyces Cerevisiae			P 1 21 1	C 2 2 21	0.1M Mes, pH 6.8 11% MPD 25mM MgAc2, VAPOR DIFFUSION, HANGING DROP, temperature 298.0K	0.1 M sodium citrate, 18-20% PEG 3000, pH 5.5, VAPOR DIFFUSION, SITTING DROP, temperature 277K
3OAQ.F	4GD1.F	0.55	0.97842	100	3.25	100	3	6.23	0.55	0	0.55	0.55	0.55	Escherichia Coli	Escherichia Coli			P 21 21 21	P 21 21 21	PEG8k, MPD, pH 6.5, microbatch, temperature 291K	PEG8000, MPD, pH 6.5, microbatch, temperature 291K
1FW9.A	1G81.A	0.72	0.97874	164	1.4	164	1.71	6.92	0.72	0	0.72	0.72	0.577225	Escherichia Coli	Escherichia Coli	P-Hydroxybenzoic Acid	P-Hydroxybenzoic Acid	P 1	P 21 21 21	100 mM Hepes buffer, 22% (vv) PEG 4K, 5% (vv) isopropanol , pH 7.0, VAPOR DIFFUSION, HANGING DROP, temperature 24K	26% PEG 4K, 80 mM Hepes, 5% Isopropanol, 5mM PHB, pH 7.0, VAPOR DIFFUSION, HANGING DROP, temperature 297K
3I1M.S	3SFS.S	0.47	0.97906	92	3.19	92	3.2	5.46	0.47	0	0.47	0.47	0.490447	Escherichia Coli	Escherichia Coli			P 21 21 21	P 21 21 21	4% PEG 8000, 4% MPD, 3.8 mM MgCl2, 380 mM NH4Cl, 5.5 mM putrescine, 5 mM spermidine, microbatch, temperature 291K	Tris Ac PH.7.0, 25-35 mM KCL, 6.1% PEG 20000, 1% glycerol, 50mM sucrose, VAPOR DIFFUSION, SITTING DROP, temperature 295K
1LOT.B	2FF6.A	0.79	0.97911	375	2.5	375	2.05	8.03	0.84	0	0.84	0.823333	0.495722	Oryctolagus Cuniculus	Escherichia Coli	Adenosine-5'-Triphosphate	Adenosine-5'-Triphosphate	P 21 21 21	P 1 21 1	PEG8000, cacodylate, calcium acetate, glycerol, pH 6.5, VAPOR DIFFUSION, HANGING DROP, temperature 290K	7% PEG 3000, 0.1M Hepes, pH 7.0, VAPOR DIFFUSION, SITTING DROP, temperature 293.15K
2VQE.P	4ABR.P	0.48	0.97925	88	2.5	88	3.1	5.73	0.48	0	0.48	0.48	0.512775	Thermus Thermophilus	Thermus Thermophilus			P 41 21 2	P 21 21 21	SEE WIMBERLY ET AL., NATURE 2000, pH 6.5	0.1-0.2 M Arginine-HCL, 0.1 M Tris pH 7.6, 2.5% Peg 20K, 7-12% MPD, 0.5 mM BME, vapor diffusion, temperature 292K
1OTT.D	4FG6.D	0.8	0.97928	211	3	211	3.02	7.44	0.8	0	0.8	0.8	0.58252	Mus Musculus	Mouse			C 1 2 1	C 1 2 1	PEG 300, sodium chloride, glycine, pH 9.5, VAPOR DIFFUSION, SITTING DROP, temperature 298.0K	PEG300, pH 9.0, VAPOR DIFFUSION, HANGING DROP, temperature 298K
1AZY.A	1TPT.A	1.12	0.97937	440	3	440	2.8	8.12	1.12	0	1.12	1.12	0.643382	Escherichia Coli			Sulfate Ion	P 1 21 1	P 43 21 2	pH 4.6
1C5L.H	1SHH.B	0.72	0.97942	259	1.47	259	1.55	7.64	2.22	0	0.72	1.22	0.826654	Homo Sapiens	Cricetulus Griseus	Calcium Ion	D-Phenylalanyl-N-[(2S,3S)-6-{[Amino(Iminio)Methyl]Amino}-1-Chloro-2-Hydroxyhexan-3-Yl]-L-Prolinamide	C 1 2 1	P 21 21 21	Thrombin was purchased from Haematologic Technologies, Inc. and acetyl-hirudin from Bachem. Thrombin was prepared as described (Skrzpczak-Jankun et al., 1991). Thrombin (1.0 mgml in 50 mM HEPES, 50 % glycerol, pH 7.0) was incubated with 1.0 mM acetyl-hirudin for 1 hr at 4 deg C. Glycerol was removed and the complex concentrated with a centricon 10 (Amicon) to about 10 mgml as determined by the Bi…	16-22% PEG monomethyl ether 2000, 50 mM Bis-tris, pH 6.6, VAPOR DIFFUSION, HANGING DROP, temperature 293.0K
4QCQ.N	4QJT.n	0.38	0.97943	61	2.55	61	2.9	5.19	0.38	0	0.38	0.38	0.504747	Thermus Thermophilus	Escherichia Coli	Magnesium Ion	Magnesium Ion	P 21 21 21	P 21 21 21	0.1-0.2 M Arginine-HCl, 0.1M Tris-HCl pH 7.6, 2.5% PEG-20K, 7-12% MPD, 0.5mM BME, VAPOR DIFFUSION, temperature 292K	0.1-0.2 M Arginine-HCl, 0.1M Tris-HCl pH 7.6, 2.6-3.0% PEG-20K, 7-10% MPD, 0.5mM BME, VAPOR DIFFUSION, temperature 292K
1TWF.J	1NT9.J	0.41	0.97947	70	2.3	70	4.2	5.46	0.41	0	0.41	0.41	0.498988	Saccharomyces Cerevisiae	Escherichia Coli	Zinc Ion		I 2 2 2	C 2 2 21	PEG 6000, AMMONIUM HYDROGEN PHOSPHATE, SODIUM DIHYDROGEN PHOSPHATE, DIOXANE, DTT, pH 6.00, VAPOR DIFFUSION, HANGING DROP, temperature 298K	PEG 20000, ammonium sodium phosphate, sodium chloride, dioxane, DTT, pH 6.0, VAPOR DIFFUSION, HANGING DROP, temperature 293K
2I47.A	3G42.A	0.89	0.97947	288	1.9	288	2.1	7.64	0.89	0	0.89	0.89	0.58212	Homo Sapiens	Cricetulus Griseus	N-{(2R)-2-[2-(Hydroxyamino)-2-Oxoethyl]-4-Methylpentanoyl}-3-Methyl-L-Valyl-N-(2-Aminoethyl)-L-Alaninamide	N-{[4-(But-2-Yn-1-Yloxy)Phenyl]Sulfonyl}-5-Methyl-D-Tryptophan	P 1 21 1	C 1 2 1	20% PEG4000, 20% isopropanol, 0.1M sodium Citrate, pH 5.4, VAPOR DIFFUSION, SITTING DROP, temperature 292K	PEG4k, isopropanol, NaCitrate, pH 5.4, VAPOR DIFFUSION, SITTING DROP, temperature 292K
3CQZ.E	4BXZ.E	0.79	0.97952	215	2.8	215	4.8	7.44	0.79	0	0.79	0.79	0.571332	Saccharomyces Cerevisiae	Escherichia Coli			I 2 2 2	C 2 2 21		750 MM TRI-SODIUM CITRATE, 100 MM HEPES PH 7.5, VAPOR DIFFUSION, HANGING DROP, TEMPERATURE 293K
3CX5.W	2BCN.B	0.58	0.97998	108	1.9	108	1.7	6.35	0.58	0	0.58	0.58	0.558508	Saccharomyces Cerevisiae	Escherichia Coli	Protoporphyrin Ix Containing Fe	Protoporphyrin Ix Containing Fe	P 1 21 1	P 1	1M Sucrose, 10% DMSO, 20mM Tris pH 7.5, 80mM NaCl, 0.05 % UM, 1 M stigmatellin, 5% PEG 4000, Microbatch (paraffin oil), temperature 277K	PEG3350, NaCl, BOG, pH 7.2, VAPOR DIFFUSION, SITTING DROP, temperature 295K
1R3J.C	2ATK.C	0.67	0.98004	124	1.9	124	2.5	6.23	0.67	0	0.67	0.67	0.604936	Streptomyces Lividans	Escherichia Coli	Diacyl Glycerol	Nonan-1-Ol	I 4	I 4	PEG400, sodium acetate, magnesium acetate, pH 5.4, VAPOR DIFFUSION, SITTING DROP, temperature 293K	PEG400, KCl, MgAcetate, NaAcetate, pH 5.40, VAPOR DIFFUSION, SITTING DROP, temperature 300K
1ES9.A	1FXW.A	0.75	0.98008	232	1.3	232	2.1	7.44	0.75	0	0.75	0.75	0.527878	Bos Taurus	Escherichia Coli		Calcium Ion	P 31 2 1	P 21 21 21	1.6M Ammonium sulphate, 100mM sodium acetate, pH 6.8, VAPOR DIFFUSION, HANGING DROP, temperature 20K	17% PEG-MME 2000, 100 mM Na acetate, pH 6.4, 10 mM CaCl2, VAPOR DIFFUSION, HANGING DROP, temperature 298K
2VQE.G	4ABR.G	0.68	0.98014	156	2.5	156	3.1	6.92	0.68	0	0.68	0.68	0.556309	Thermus Thermophilus	Thermus Thermophilus			P 41 21 2	P 1 21 1	SEE WIMBERLY ET AL., NATURE 2000, pH 6.5	100 MM MES PH 6.5, 20 MM KCL, 8% (WV) PEG20K
1LO0.L	3EYS.L	0.7	0.98025	219	2	219	1.95	7.44	0.76	0	0.76	0.74	0.531628	Mus Musculus	Mus Musculus		S-(2-Amino-2-Oxoethyl)-L-Cysteine	P 1 21 1	P 1	PEG, pH 7.0, VAPOR DIFFUSION, HANGING DROP, temperature 290K	25% wv PEG2000-MME, pH 8.5, vapor diffusion, sitting drop, temperature 298K
3CX5.K	1EZV.Y	0.57	0.98056	107	1.9	107	2.3	6.35	0.57	0	0.57	0.57	0.551348	Mus Musculus	Escherichia Coli			P 1 21 1	C 1 2 1	1M Sucrose, 10% DMSO, 20mM Tris pH 7.5, 80mM NaCl, 0.05 % UM, 1 M stigmatellin, 5% PEG 4000, Microbatch (paraffin oil), temperature 277K	5 % PEG 4000, 100 mM Tris, 0.05 % Undecyl-maltoside, 1 micromolar stigmatellin, pH 8.0, microseeding, temperature 277K
1VVL.C	3KNJ.C	0.76	0.98084	239	3.22	239	3.15	7.34	0.76	0	0.76	0.76	0.529378	Thermus Thermophilus	Escherichia Coli		Magnesium Ion	P 21 21 21	P 21 21 21	4% PEG 20k, 4% PEG550 MME, 0.1M TRIS-ACETATE, 0.2M KSCN, 10mM MgCl, pH 7.0, vapor diffusion, temperature 293K	0.1-0.2 M Arginine-HCL, 0.1 M Tris pH 7.6, 2.5% Peg 20K, 7-12% MPD, 0.5 mM BME, vapor diffusion, temperature 292K
1BSJ.A	1BS5.A	0.71	0.98089	168	3	168	2.5	6.92	0.71	0	0.71	0.71	0.563762	Escherichia Coli	Escherichia Coli	Cobalt (Ii) Ion	Zinc Ion	P 65 2 2	C 1 2 1	pH 7.5	SEE: D.GROCHE,A.BECKER,I.SCHLICHTING,W.KABSCH, S.SCHULTZ,A.F.V.WAGNER (1998) BIOCHEM.BIOPHYS.RES.COMM. 246, 342, pH 7.4
4DGI.A	4H88.A	0.55	0.98091	111	2.4	111	1.9	6.23	0.45	0	0.55	0.516667	0.491044	Mus Musculus	Escherichia Coli			C 1 2 1	C 1 2 1	25% PEG3350, 0.1M MES, 0.1M sodium acetate, pH 6.5, VAPOR DIFFUSION, SITTING DROP, temperature 298K	25% PEG3350, 0.1 M BIS-TRIS, 0.2 M lithium sulphate , pH 6.5, VAPOR DIFFUSION, SITTING DROP, temperature 298K
1VT2.M	4KIX.M	0.61	0.98118	136	3.3	136	2.9	6.81	0.61	0	0.61	0.61	0.528714	Escherichia Coli	Escherichia Coli			P 21 21 21	P 1 21 1	PEG8k, MPD	PEG8k, KSCN, pH 6.5, microbatch, temperature 291K
1G65.J	4G4S.K	0.32	0.98119	198	2.25	198	2.49	7.44	0.32	0	0.32	0.32	0.23853	Saccharomyces Cerevisiae	Saccharomyces Cerevisiae			P 1 21 1	C 2 2 21	0.1M Mes, pH 6.8 11% MPD 25mM MgAc2, VAPOR DIFFUSION, HANGING DROP, temperature 298.0K	0.1 M sodium citrate, 18-20% PEG 3000, pH 5.5, VAPOR DIFFUSION, SITTING DROP, temperature 277K
2CK3.A	2WSS.A	1.13	0.98127	510	1.95	510	3.2	8.21	1.06	0	1.13	1.10667	0.609861	Bos Taurus	Escherichia Coli	Phosphoaminophosphonic Acid-Adenylate Ester	Phosphoaminophosphonic Acid-Adenylate Ester	P 21 21 21	P 21 21 21	50 MM TRIS-HCL PH 8.2, 200 MM NACL, 20 MM MGSO4, 250 UM AMP-PNP, 5 UM ADP, 3 MM NAN3, 0.004% (WV) PHENYLMETHYLSULFONYL FLUORIDE AND 9% (WV) POLYETHYLENE GLYCOL 6000.	MICROBATCH UNDER OIL
1VT2.D	4KIX.D	0.76	0.98141	209	3.3	209	2.9	7.44	0.76	0	0.76	0.76	0.555319	Escherichia Coli	Escherichia Coli		Magnesium Ion	P 21 21 21	P 1 21 1	PEG8k, MPD	PEG8k, KSCN, pH 6.5, microbatch, temperature 291K
2SEB.D	1D5X.C	0.55	0.98141	239	2.5	239	2.45	7.34	0.55	0	0.55	0.55	0.383103	Staphylococcus Aureus	Drosophila Melanogaster			P 21 21 21	P 21 21 21	0.1 M NA ACETATE PH 4.6 9 - 14% PEG 4000 0.2 M AMMONIUM ACETATE
1N6X.A	1P2J.A	0.4	0.98158	223	1.4	223	1.35	7.54	0.4	0	0.4	0.4	0.28551	Bos Taurus	Escherichia Coli Bl21	Benzylamine	Calcium Ion	P 21 21 21	I 2 2 2	25% polyethylene glycol (PEG) 8000, 0.2 M ammonium sulphate, 0.1 M Tris buffer, pH 8, and 100 mM benzylamine, VAPOR DIFFUSION, SITTING DROP, temperature 298K	50% ammonium sulfate, 0.1M Hepes, pH 7.5, VAPOR DIFFUSION, HANGING DROP, temperature 310K
2VQE.D	4ABR.D	0.74	0.9818	209	2.5	209	3.1	7.34	0.74	0	0.74	0.74	0.540706	Thermus Thermophilus	Thermus Thermophilus			P 41 21 2	P 1 21 1	SEE WIMBERLY ET AL., NATURE 2000, pH 6.5	100 MM MES PH 6.5, 20 MM KCL, 8% (WV) PEG20K
1CBW.C	1CA0.C	0.57	0.9824	97	2.6	97	2.1	6.23	0.57	0	0.57	0.57	0.578815	Bos Taurus	Escherichia Coli			P 61	P 21 21 2	pH 7.5	pH 4.5
1QZY.A	1KQ9.A	0.17	0.9825	478	1.6	478	1.9	7.93	0.17	0	0.17	0.17	0.0953866	Homo Sapiens	Spodoptera Frugiperda	Cobalt (Ii) Ion	Methionine	C 2 2 21	C 2 2 21		18-23% t-butanol in 70 mM sodium citrate buffer, pH 5.3 to 5.6, 3 mM DTT (DL-dithiothreitol), VAPOR DIFFUSION, SITTING DROP at 277K, pH 5.5
3I1M.N	3SFS.N	0.48	0.98252	101	3.19	101	3.2	5.86	0.48	0	0.48	0.48	0.477624	Escherichia Coli	Escherichia Coli			P 21 21 21	P 21 21 21	4% PEG 8000, 4% MPD, 3.8 mM MgCl2, 380 mM NH4Cl, 5.5 mM putrescine, 5 mM spermidine, microbatch, temperature 291K	Tris Ac PH.7.0, 25-35 mM KCL, 6.1% PEG 20000, 1% glycerol, 50mM sucrose, VAPOR DIFFUSION, SITTING DROP, temperature 295K
1AHG.A	1AAW.A	0.99	0.98254	396	2.5	396	2.4	8.03	0.99	0	0.99	0.99	0.586451	Escherichia Coli	Escherichia Coli		Pyridoxal-5'-Phosphate	P 1 21 1	C 2 2 21
1MXA.A	1FUG.A	0.89	0.98275	383	2.8	383	3.2	8.03	0.89	0	0.89	0.89	0.532477	Escherichia Coli		Potassium Ion		P 62 2 2	P 43 21 2	pH 7.5	pH 7.0
1A8I.A	1GPB.A	0.47	0.98305	842	1.78	842	1.9	8.57	0.48	0	0.48	0.476667	0.230797	Oryctolagus Cuniculus		Beta-D-Glucopyranose Spirohydantoin	Pyridoxal-5'-Phosphate	P 43 21 2	P 43 21 2	THE PROTEIN WAS CRYSTALLIZED FROM 0.01 M BES, PH 6.7, 0.003 M DTT, 0.001 M SPERMINE, 0.0001 M SODIUM EDTA, 0.02 % SODIUM AZIDE AT 16 DEGREES C. THE CRYSTALS WERE SOAKED IN 0.1 M SPIROHYDANTOIN AND CRYOPROTECTED WITH 25% (VV) MPD (2-METHYL-2,4- PENTANEDIOL)., temperature 289K
1O0H.A	3QL1.A	0.63	0.98311	124	1.2	124	1.29	6.7	0.57	0	0.63	0.61	0.550762	Bos Taurus	Escherichia Coli	Adenosine-5'-Diphosphate	Acetate Ion	C 1 2 1	C 1 2 1	20mM SODIUM CITRATE BUFFER, 20% PEG 4000, pH 5.5, VAPOR DIFFUSION, HANGING DROP, temperature 289K	0.1M sodium acetate, 0.2 M ammonium sulfate, 25% (wv) PEG 4000, 10mM copper chloride, pH 4.8, VAPOR DIFFUSION, HANGING DROP, temperature 293K
1TWF.E	1Y1V.E	0.61	0.9833	215	2.3	215	3.8	7.44	0.61	0	0.61	0.61	0.441155	Saccharomyces Cerevisiae	Escherichia Coli			I 2 2 2	C 2 2 21	PEG 6000, AMMONIUM HYDROGEN PHOSPHATE, SODIUM DIHYDROGEN PHOSPHATE, DIOXANE, DTT, pH 6.00, VAPOR DIFFUSION, HANGING DROP, temperature 298K
3TH2.L	2B8O.L	0.6	0.98351	142	1.72	142	2.8	6.92	0.51	0	0.59	0.566667	0.482135	Homo Sapiens		Beta-D-Glucose	Calcium Ion	P 21 21 21	P 21 21 21	20% PEG 4000, 50 mM Tris-HCL, 50 mM N-(2-Acetamido)iminodiacetic acid, 150 mM NaCl, 5 mM Calcium Chloride, 2.5 mM Magnesium Chloride, pH 7.0, VAPOR DIFFUSION, HANGING DROP, temperature 298.0K	Tris, sodium chloride, calcium chloride, PEG 4000, ADA, magnesium chloride, pH 6.2, VAPOR DIFFUSION, HANGING DROP, temperature 298K
4FYV.A	1TUG.A	1.05	0.98357	310	2.1	310	2.1	7.84	0.72	0	0.57	0.78	0.498179	Escherichia Coli	Escherichia Coli	Phosphate Ion	Malonate Ion	P 3 2 1	P 3 2 1	40 mM sodium citrate, 1 mM 2-mercaptoethanol, 0.2 mM EDTA, 1.0 mM dCTP, pH 5.7, MICRODIALYSIS, temperature 298K	100 mM sodium citrate, 1 mM 2-mercaptoethanol, 0.2 mM EDTA and 1.0 mM CTP pH 6.0 then soaked for 24 hours in 100 mM malonate, 2 mM CTP, 3 mM sodium azide, 2 mM 2-mercaptoethanol, and 15% PEG 8000 pH 7.0. Before mounting, 50 mM PAM was added and the cryst
3NZJ.F	4G4S.G	0.75	0.984	288	2.4	288	2.49	7.64	0.35	0	0.43	0.51	0.333574	Saccharomyces Cerevisiae	Saccharomyces Cerevisiae			P 1 21 1	C 2 2 21	1000 mM MES HCl, 6.8, 12% MPD, 20 mM MgAc2, pH 6.9, VAPOR DIFFUSION, HANGING DROP, temperature 293K	0.1 M sodium citrate, 18-20% PEG 3000, pH 5.5, VAPOR DIFFUSION, SITTING DROP, temperature 277K
2QSP.B	3CIU.B	0.59	0.98407	145	1.85	145	3.5	6.92	0.59	0	0.59	0.59	0.497562	Bos Taurus		Protoporphyrin Ix Containing Fe	5-(2,5-Dioxopyrrolidin-1-Yl)-N-[2-(2-{2-[(4-O-Alpha-D-Idopyranosyl-Alpha-D-Mannopyranosyl)Oxy]Ethoxy}Ethoxy)Ethyl]Pentanamide	P 21 21 21	P 21 21 21	0.4 M Na Cacodylate 12-15% PEG 3350, pH 5.7, VAPOR DIFFUSION, HANGING DROP, temperature 298K	25 % Polyethylene glycol, monomethyl ether 2000, 0.2 M Trimethylamine N-oxide dehydrate and 0.1 M Tris, pH 8.25, Microbatch under oil, temperature 293.0K
1VVL.D	3KNJ.D	0.69	0.98409	209	3.22	209	3.15	7.34	0.69	0	0.69	0.69	0.504171	Thermus Thermophilus	Escherichia Coli		Magnesium Ion	P 21 21 21	P 21 21 21	4% PEG 20k, 4% PEG550 MME, 0.1M TRIS-ACETATE, 0.2M KSCN, 10mM MgCl, pH 7.0, vapor diffusion, temperature 293K	0.1-0.2 M Arginine-HCL, 0.1 M Tris pH 7.6, 2.5% Peg 20K, 7-12% MPD, 0.5 mM BME, vapor diffusion, temperature 292K
1BFR.A	3E1O.A	0.26	0.98429	158	2.94	158	2.95	6.92	0.26	0	0.26	0.26	0.211604	Escherichia Coli	Escherichia Coli	Manganese (Ii) Ion	Protoporphyrin Ix Containing Fe	P 1 21 1	P 42 21 2	THIS MONOCLINIC CRYSTAL WAS GROWN FROM A SOLUTION OF THE PROTEIN IN DISTILLED WATER BY THE ADDITION OF MN*CL2.	APO-BFR CRYSTALIZED IN 1.8 M AMMONIUM SULFATE, 0.1 M TRI-SODIUM CITRATE PH 5.0. CRYSTAL WAS THEN SOAKED IN A CRYOPROTECTANT CONTAINING ZN2+ IONS AND BUFFERED WITH MOPS PH 7 INSTEAD OF CITRATE. PLEASE SEE PAPER FO FULL DETAILS., VAPOR DIFFUSION, SITTING DR
1IRD.A	1YE2.A	0.56	0.98512	141	1.25	141	1.8	6.92	0.56	0	0.56	0.56	0.477899	Homo Sapiens	Escherichia Coli	Carbon Monoxide	Protoporphyrin Ix Containing Fe	P 41 21 2	P 21 21 2	potassium phosphate, pH 6.7, SMALL TUBES, temperature 298K	10% PEG 6000, 10 MM POTASSIUM PHOSPHATE, 100 MM POTASSIUM CHLORIDE, 3 MM SODIUM DITHIONITE, 10 MGML DEOXYHB, PH 7.0, BATCH, TEMPERATURE 298K, 1 ATM N2. EXPOSING DEOXY CRYSTAL TO LIGAND: A DEOXY CRYSTAL WAS SOAKED (UNDER 1 ATM NITROGEN) IN SUBSTITUTE MOTH
3UKR.D	2P9I.D	0.41	0.98533	300	2.48	300	2.46	7.84	0.41	0	0.41	0.41	0.264635	Bos Taurus				P 21 21 21	P 21 21 21	0.1M Hepes (pH 7.5), 0.2M KSCN, 16% PEG 8000, VAPOR DIFFUSION, HANGING DROP, temperature 277K	7.5% PEG 3350 50mM HEPES 100mM KSCN 10% Sucrose, pH 7.0, VAPOR DIFFUSION, HANGING DROP, temperature 293K
3I1M.T	3SFS.T	0.4	0.98558	87	3.19	87	3.2	5.73	0.4	0	0.4	0.4	0.429937	Escherichia Coli	Escherichia Coli			P 21 21 21	P 21 21 21	4% PEG 8000, 4% MPD, 3.8 mM MgCl2, 380 mM NH4Cl, 5.5 mM putrescine, 5 mM spermidine, microbatch, temperature 291K	Tris Ac PH.7.0, 25-35 mM KCL, 6.1% PEG 20000, 1% glycerol, 50mM sucrose, VAPOR DIFFUSION, SITTING DROP, temperature 295K
3I1M.M	3SFS.M	0.48	0.98571	118	3.19	118	3.2	6.58	0.48	0	0.48	0.48	0.443313	Escherichia Coli	Escherichia Coli		Magnesium Ion	P 21 21 21	P 21 21 21	4% PEG 8000, 4% MPD, 3.8 mM MgCl2, 380 mM NH4Cl, 5.5 mM putrescine, 5 mM spermidine, microbatch, temperature 291K	Tris Ac PH.7.0, 25-35 mM KCL, 6.1% PEG 20000, 1% glycerol, 50mM sucrose, VAPOR DIFFUSION, SITTING DROP, temperature 295K
3BDM.H	4G4S.I	0.4	0.98579	232	2.7	232	2.49	7.54	0.4	0	0.4	0.4	0.281535	Saccharomyces Cerevisiae	Saccharomyces Cerevisiae	(2E,4E)-N-[(2S,3R)-3-Hydroxy-1-[[(3Z,5S,8S,10S)-10-Hydroxy-5-Methyl-2,7-Dioxo-1,6-Diazacyclododec-3-En-8-Yl]Amino]-1-Oxobutan-2-Yl]Dodeca-2,4-Dienamide	Magnesium Ion	P 1 21 1	C 2 2 21	100mM Mes, 14% MPD, 30mM MgAc2, pH 6.6, VAPOR DIFFUSION, HANGING DROP, temperature 294K	0.1 M sodium citrate, 18-20% PEG 3000, pH 5.5, VAPOR DIFFUSION, SITTING DROP, temperature 277K
1DP2.A	1RHD.A	0.9	0.98588	293	2.01	293	2.5	7.84	0.66	0	0.71	0.756667	0.492141	Bos Taurus		S-Mercaptocysteine	S-Mercaptocysteine	C 1 2 1	C 1 2 1	Crystals were obtained from ammonium sulfate. After soaking with 28% PEG 6000, 40 mM phosphate buffer, pH=7, 4 mM DL-lipoate was added , VAPOR DIFFUSION, SITTING DROP, temperature 20K, temperature 293K
1HLU.P	2BTF.P	0.54	0.98619	140	2.65	140	2.55	6.92	0.54	0	0.54	0.54	0.462235	Bos Taurus		Acetyl Group	Acetyl Group	P 21 21 21	P 21 21 21	pH 7.5
1I50.J	1I6H.J	0.33	0.98632	70	2.8	70	3.3	5.46	0.33	0	0.33	0.33	0.401625	Saccharomyces Cerevisiae		Zinc Ion	Zinc Ion	I 2 2 2	C 1 2 1	PEG 6000, AMMONIUMHYDROGENPHOSPHATE, SODIUMDIHYDROGENPHOSPHATE, DIOXANE, DTT, pH 6.00, VAPOR DIFFUSION, HANGING DROP, temperature 100K	PEG 6000, AMMONIUM HYDROGEN PHOSPHATE, SODIUM DIHYDROGEN PHOSPHATE, DIOXANE, DTT, pH 6.00, VAPOR DIFFUSION, SITTING DROP, temperature 100K
4QCQ.L	4QJT.l	0.49	0.98632	132	2.55	132	2.9	6.7	0.49	0	0.49	0.49	0.430271	Thermus Thermophilus	Escherichia Coli	Magnesium Ion	Magnesium Ion	P 21 21 21	P 21 21 21	0.1-0.2 M Arginine-HCl, 0.1M Tris-HCl pH 7.6, 2.5% PEG-20K, 7-12% MPD, 0.5mM BME, VAPOR DIFFUSION, temperature 292K	0.1-0.2 M Arginine-HCl, 0.1M Tris-HCl pH 7.6, 2.6-3.0% PEG-20K, 7-10% MPD, 0.5mM BME, VAPOR DIFFUSION, temperature 292K
3I1M.E	3SFS.E	0.54	0.98636	167	3.19	167	3.2	6.92	0.54	0	0.54	0.54	0.429795	Escherichia Coli	Escherichia Coli			P 21 21 21	P 21 21 21	4% PEG 8000, 4% MPD, 3.8 mM MgCl2, 380 mM NH4Cl, 5.5 mM putrescine, 5 mM spermidine, microbatch, temperature 291K	Tris Ac PH.7.0, 25-35 mM KCL, 6.1% PEG 20000, 1% glycerol, 50mM sucrose, VAPOR DIFFUSION, SITTING DROP, temperature 295K
1MTN.B	1HJA.B	0.56	0.98638	131	2.8	131	2.3	6.92	0.56	0	0.56	0.56	0.493386	Bos Taurus	Escherichia Coli			P 61	P 61	pH 6.0	0.1 M KH2PO4K2HPO4 PH=6.0 10% PEG6000
1I50.E	1I6H.E	0.52	0.98652	215	2.8	215	3.3	7.44	0.52	0	0.52	0.52	0.376067	Saccharomyces Cerevisiae				I 2 2 2	C 1 2 1	PEG 6000, AMMONIUMHYDROGENPHOSPHATE, SODIUMDIHYDROGENPHOSPHATE, DIOXANE, DTT, pH 6.00, VAPOR DIFFUSION, HANGING DROP, temperature 100K	PEG 6000, AMMONIUM HYDROGEN PHOSPHATE, SODIUM DIHYDROGEN PHOSPHATE, DIOXANE, DTT, pH 6.00, VAPOR DIFFUSION, SITTING DROP, temperature 100K
1QNV.A	1H7R.A	0.93	0.98661	342	2.5	342	2	7.74	0.93	0	0.93	0.93	0.575915	Saccharomyces Cerevisiae	Escherichia Coli	Lead (Ii) Ion	4,6-Dioxoheptanoic Acid	I 4 2 2	I 4 2 2	AS FOR PDB ENTRY 1AW5 WITH 1MM LEAD ACETATE, pH 8.00	AS FOR 1AW5 WITH 6MM SUCCINYLACETONE PRESENT., pH 8.00
1VT2.C	4KIX.C	0.71	0.98681	273	3.3	273	2.9	7.74	0.71	0	0.71	0.71	0.472656	Escherichia Coli	Escherichia Coli			P 21 21 21	P 1 21 1	PEG8k, MPD	PEG8k, KSCN, pH 6.5, microbatch, temperature 291K
3TPI.Z	2TGP.Z	0.42	0.98699	229	1.9	229	1.9	7.54	0.28	0	0.42	0.373333	0.263975	Bos Taurus		Calcium Ion	Calcium Ion	I 2 2 2	I 2 2 2
1LXC.A	1I30.A	0.19	0.987	262	2.4	262	2.4	7.74	0.19	0	0.19	0.19	0.128241	Escherichia Coli	Escherichia Coli	3-(6-Aminopyridin-3-Yl)-N-Methyl-N-[(1-Methyl-1H-Indol-2-Yl)Methyl]Acrylamide	1,3,4,9-Tetrahydro-2-(Hydroxybenzoyl)-9-[(4-Hydroxyphenyl)Methyl]-6-Methoxy-2H-Pyrido[3,4-B]Indole	P 61 2 2	P 61 2 2	0.1 M HEPES, 2M(NH4)2SO4,5% PEG400, pH 7.5, VAPOR DIFFUSION, SITTING DROP, temperature 298K
2ANS.A	1ALB.A	0.49	0.98703	131	2.5	131	2.5	6.81	0.49	0	0.49	0.49	0.431713	Mus Musculus	Escherichia Coli	8-Anilino-1-Naphthalene Sulfonate		P 21 21 21	P 21 21 21	pH 7.5
1AB9.C	2GMT.C	0.18	0.98706	97	1.6	97	1.8	6.11	0.18	0	0.18	0.18	0.182784					P 42 21 2	P 42 21 2	ALPHA-CHYMOTRYPSIN WAS DISSOLVED IN POTASSIUM BORATE (PH8.6) AND WAS INCUBATED AT 310K FOR 6 HOURS. SOLID AMMONIUM SULFATE WAS ADDED TO THE SOLUTION, AND THE PRECIPITATE FORMED WAS RECOVERED AND RE-DISSOLVED WITH WATER. CRYSTALLIZATION WAS DONE WITH A SITTING-DROP VAPOR-DIFFUSION PROCEDURE, IN WHICH PROTEIN SOLUTION (15MGML) CONTAINING 10MM CACODYLATE, 0.75% SATURATED ACETYLTRIMETHYL AMMONIUM AND…
1AB9.D	2GMT.D	0.18	0.98706	97	1.6	97	1.8	6.11	0.18	0	0.18	0.18	0.182784					P 42 21 2	P 42 21 2	ALPHA-CHYMOTRYPSIN WAS DISSOLVED IN POTASSIUM BORATE (PH8.6) AND WAS INCUBATED AT 310K FOR 6 HOURS. SOLID AMMONIUM SULFATE WAS ADDED TO THE SOLUTION, AND THE PRECIPITATE FORMED WAS RECOVERED AND RE-DISSOLVED WITH WATER. CRYSTALLIZATION WAS DONE WITH A SITTING-DROP VAPOR-DIFFUSION PROCEDURE, IN WHICH PROTEIN SOLUTION (15MGML) CONTAINING 10MM CACODYLATE, 0.75% SATURATED ACETYLTRIMETHYL AMMONIUM AND…
2VQE.C	4ABR.C	0.62	0.98708	239	2.5	239	3.1	7.44	0.62	0	0.62	0.62	0.431861	Thermus Thermophilus	Thermus Thermophilus		Magnesium Ion	P 41 21 2	P 21 21 21	SEE WIMBERLY ET AL., NATURE 2000, pH 6.5	0.1-0.2 M Arginine-HCL, 0.1 M Tris pH 7.6, 2.5% Peg 20K, 7-12% MPD, 0.5 mM BME, vapor diffusion, temperature 292K
4BY7.D	4BXX.D	0.45	0.98708	221	3.15	221	3.28	7.13	0.45	0	0.45	0.45	0.322235	Saccharomyces Cerevisiae	Escherichia Coli			C 2 2 21	C 2 2 21	5-7% PEG6000, 50 MM HEPES PH 7.0, 200 MM AMMONIUM ACETATE, 300 MM SODIUM ACETATE, 5 MM TCEP, VAPOR DIFFUSION, HANGING DROP, TEMPERATURE 293 K	5-7% PEG6000, 50 MM HEPES PH 7.0, 300 MM SODIUM ACETATE, 5 MM TCEP, VAPOR DIFFUSION, HANGING DROP, TEMPERATURE 293 K
1TWF.K	1Y1V.K	0.45	0.98713	120	2.3	120	3.8	6.58	0.45	0	0.45	0.45	0.412405	Saccharomyces Cerevisiae	Escherichia Coli			I 2 2 2	C 2 2 21	PEG 6000, AMMONIUM HYDROGEN PHOSPHATE, SODIUM DIHYDROGEN PHOSPHATE, DIOXANE, DTT, pH 6.00, VAPOR DIFFUSION, HANGING DROP, temperature 298K
1WBU.A	1B6V.A	0.48	0.98758	124	1.9	124	2	6.7	0.48	0	0.48	0.48	0.433387	Bos Taurus	Escherichia Coli	5-Amino-1H-Pyrimidine-2,4-Dione		C 1 2 1	P 1 21 1		pH 4.3
4C2M.E	4BY7.E	0.62	0.98771	215	2.8	215	3.15	7.44	0.6	0	0.64	0.62	0.448387	Saccharomyces Cerevisiae	Escherichia Coli			P 1	C 2 2 21	10% PEG4000, 300MM AMMONIUM ACETATE, 50MM HEPES PH 7.5, 5MM TCEP	5-7% PEG6000, 50 MM HEPES PH 7.0, 200 MM AMMONIUM ACETATE, 300 MM SODIUM ACETATE, 5 MM TCEP, VAPOR DIFFUSION, HANGING DROP, TEMPERATURE 293 K
1BJG.A	2BBQ.A	0.75	0.98777	264	2.3	264	2.3	7.64	0.59	0	0.75	0.696667	0.469013	Escherichia Coli		N-Carboxymethionine	10-Parpargyl-5,8-Dideazafolate-4-Glutamic Acid	I 21 3	P 63	pH 7.7
4PME.A	3CFM.A	0.24	0.98781	118	1.26	118	1.6	6.7	0.24	0	0.24	0.24	0.221656	Homo Sapiens	Escherichia Coli	(1Z,4Z,6E)-5-Hydroxy-1,7-Bis(4-Hydroxy-3-Methoxyphenyl)Hepta-1,4,6-Trien-3-One		P 21 21 2	P 21 21 2	protein: 5 mgml dialysed in 0.1 M NaCl, 0.05 M NaAc, pH 5.5 with 5 milli-M curcumin. precipitant:: 45% MPEG 2,000, 0.1 M sodium cacodylate, pH 7.5. Cryoprotectant: 40% mixed (25% dioxane, 25% DMSO, 12.5% ethylene glycol, 12.5% 1,2-propanediol, 12.5% glycerol, 12.5% 2,3-butanediol), 50% (25% MPEG 5000, 0.1 M mixed (Na acetate, ADA, Bicine buffer: 40% pH 4.0 60% pH 9.0)	Mother liquor: 100 mM tris pH 7.5, 100 mM KCl, 20 % vv PEG 400; drop 1 uL mother liquor + 1 uL TTR 10 mgmL; crystals appeared in about 5 days, VAPOR DIFFUSION, HANGING DROP, temperature 291K
1MTN.C	1HJA.C	0.42	0.98782	97	2.8	97	2.3	6.23	0.42	0	0.42	0.42	0.426495	Bos Taurus	Escherichia Coli			P 61	P 61	pH 6.0	0.1 M KH2PO4K2HPO4 PH=6.0 10% PEG6000
2V0A.A	1HL5.A	0.66	0.98793	153	1.15	153	1.8	6.92	0.41	0	0.41	0.493333	0.406828	Homo Sapiens	Saccharomyces Cerevisiae	Copper (Ii) Ion	Copper (Ii) Ion	P 1 21 1	P 1 21 1	3.5 M AMMONIUM SULPHATE, 100MM NACL, 50MM ACETATE BUFFER PH 4.75	0.2 M CA ACETATE, 15% PEG 3350, 0.1 M TRIS PH 8.0
1P2C.C	2DQI.Y	0.47	0.98809	129	2	129	2	6.92	0.47	0	0.47	0.47	0.416918	Gallus Gallus	Escherichia Coli Bl21(De3)			P 1	P 41 21 2	PEG 1000, CaCl2, pH 4.6, vapor diffusion, temperature 298.K	HEPES, MPD, PEG6000, pH 7.5, VAPOR DIFFUSION, SITTING DROP, temperature 293K
1C5P.A	3BTH.E	0.3	0.98821	223	1.43	223	1.75	7.54	0.3	0	0.3	0.3	0.214133	Bos Taurus	Escherichia Coli	Benzamidine	Calcium Ion	P 31 2 1	I 2 2 2	trypsin-benzamidine, P2(1)2(1)2(1) were grown by vapor diffusion, as described for P2(1) 2(1) 2(1) (large cell) (Mangel, et al., Biochemistry 29, 8351-8357, 1990) The crystal was soaked in a solution of 85 % saturated MgSO4 . 7 H2O, 1 mM CaCl2, 2.0 % DMSO, 100 mM Tris, pH 7.50., VAPOR DIFFUSION	pH 7.5
2R9P.E	4DG4.C	0.28	0.98825	58	1.4	58	1.4	5.33	0.28	0	0.28	0.28	0.384808	Bos Taurus	Komagataella Pastoris	Sulfate Ion	Sulfate Ion	P 1 21 1	P 1 21 1	1.6M ammonium sulfate, pH 5.3, VAPOR DIFFUSION, HANGING DROP, temperature 298.0K	1.6M ammonium sulfate, VAPOR DIFFUSION, HANGING DROP, temperature 298K
1RE2.A	1B5Y.A	0.47	0.98828	130	2.3	130	2.2	6.92	0.47	0	0.47	0.47	0.415495	Homo Sapiens	Saccharomyces Cerevisiae	Beta-D-Galactose	Sodium Ion	P 21 21 21	P 21 21 21	pH 4.5	1.5M TO 1.8M NACL, 20MM ACETATE, PH 4.5
3O5X.A	3MOW.A	0.76	0.98846	276	2	276	2.3	7.64	0.76	0	0.43	0.65	0.431144	Homo Sapiens	Escherichia Coli	3-{1-[3-(Biphenyl-4-Ylamino)-3-Oxopropyl]-1H-1,2,3-Triazol-4-Yl}-6-Hydroxy-1-Methyl-2-Phenyl-1H-Indole-5-Carboxylic Acid	(2Z)-2-[(1R)-3-{[(1R,2S,3R,6S,7S,10S,12S,15E,17E)-18-Carboxy-16-Ethyl-3,7-Dihydroxy-1,2,6,10,12-Pentamethyl-5-Oxooctadeca-15,17-Dien-1-Yl]Oxy}-1-Hydroxy-3-Oxopropyl]-3-Methylbut-2-Enedioic Acid	P 1 21 1	P 1 21 1	20%PEG3350,1%vv Tacsimate pH7.0, 100mM NaCl, 100 mM HEPES, pH7.5 , VAPOR DIFFUSION, HANGING DROP, temperature 298K	25% wv polyethylene glycol 3350, 100 mM sodium chloride, and 100 mM HEPES buffer (pH 7.5), VAPOR DIFFUSION, HANGING DROP, temperature 298K
4PM1.A	4FI8.A	0.22	0.98863	127	1.23	127	1.22	6.7	0.22	0	0.22	0.22	0.196515	Homo Sapiens	Escherichia Coli	(14Beta,16Alpha,17Alpha)-16-Bromoestra-1,3,5(10)-Triene-3,17-Diol	4-Bromo-3-[5-(3,5-Dichloro-4-Hydroxyphenyl)-1,3,4-Oxadiazol-2-Yl]Benzenesulfonyl Fluoride	P 21 21 2	P 21 21 2	Protein: 5 mgml TTR dialysed against 0.1 M NaCl, 0.05M Na acetate, pH 5.5. Precipitant:: 70% (30% PEG 4000, 0.2M imidazole malate, pH 6.0) 30% (18% monomethyl PEG 2000, 0.1 M sodium cacodylate, pH 6.5). Cryoprotectant: 40% (25 % diethylene glycol + 12.5 % MPD + 37.5 % 2,3-butanediol + 12.5 % 1,4-dioxane) 50% (12.5% MPEG 5K, 25% MPEG 550) 0.1 M (mixed Na propionate, Na cacodylate, Bis-Tris-propane…	The wt-TTR was concentrated to 4 mgml in 10 mM NaPi, 100 mM KCl, at pH 7.6 and co-crystallized at room temperature with inhibitors using the vapor-diffusion sitting drop method, crystals were grown from 1.395 M sodium citrate, 3.5% vv glycerol at ph 5.5
2VQE.E	4ABR.E	0.51	0.98876	162	2.5	162	3.1	6.92	0.51	0	0.51	0.51	0.410888	Thermus Thermophilus	Thermus Thermophilus			P 41 21 2	P 1 21 1	SEE WIMBERLY ET AL., NATURE 2000, pH 6.5	100 MM MES PH 6.5, 20 MM KCL, 8% (WV) PEG20K
2X2A.A	1W8M.A	0.55	0.98887	165	1.4	165	1.65	7.02	0.47	0	0.55	0.523333	0.418537	Homo Sapiens	Escherichia Coli	N(6)-Acetyllysine	Ethyl Oxo(Piperidin-1-Yl)Acetate	P 32 2 1	P 21 21 21		100MM TRIS.HCL (PH 8.0), 22% (WV) PEG 8000, 5% (VV) DMSO, 0.02% NAN3.
1BGL.A	1HN1.A	0.39	0.98888	1023	2.5	1023	3	8.75	0.39	0	0.39	0.39	0.180333	Escherichia Coli	Escherichia Coli	Magnesium Ion	Magnesium Ion	P 1 21 1	P 21 21 21		10% PEG 8000, 100 mM BIS TRIS, 200 mM MGCL(2), 100 mM NACL, 10 mM DTT, pH 6.5, VAPOR DIFFUSION, HANGING DROP, temperature 288K
4MJO.A	2FIE.A	0.81	0.98902	338	2.4	338	2.81	7.93	0.81	0	0.52	0.713333	0.443357	Homo Sapiens	Escherichia Coli	N-({4-Bromo-6-[(Methylcarbamoyl)Amino]Pyridin-2-Yl}Carbamoyl)-5-(2-Methoxyethyl)-4-Methylthiophene-2-Sulfonamide	2,5-Dichloro-N-[5-Methoxy-7-(6-Methoxypyridin-3-Yl)-1,3-Benzoxazol-2-Yl]Benzenesulfonamide	P 1 21 1	P 21 21 21	0.1 M ammonium acetate and 12% polyethylenglycol 3350 in 0.1 M HEPES, pH 7, VAPOR DIFFUSION, SITTING DROP, temperature 300K	Crystals grown under oil (3:1 parafin:silicon oil). 2 uL+2uL drops. Well solution: 14-18% PEG1000, 0.1 M Tris pH 8.0 Cryo: quick immersion in: 16% PEG1000, 20% PEG400,0.1 M Tris pH 8.0, temperature 290K
4BY7.X	4BXX.X	0.42	0.98923	146	3.15	146	3.28	6.58	0.42	0	0.42	0.42	0.353173	Saccharomyces Cerevisiae	Escherichia Coli			C 2 2 21	C 2 2 21	5-7% PEG6000, 50 MM HEPES PH 7.0, 200 MM AMMONIUM ACETATE, 300 MM SODIUM ACETATE, 5 MM TCEP, VAPOR DIFFUSION, HANGING DROP, TEMPERATURE 293 K	5-7% PEG6000, 50 MM HEPES PH 7.0, 300 MM SODIUM ACETATE, 5 MM TCEP, VAPOR DIFFUSION, HANGING DROP, TEMPERATURE 293 K
3I1M.I	3SFS.I	0.44	0.98937	130	3.19	130	3.2	6.7	0.44	0	0.44	0.44	0.388974	Escherichia Coli	Escherichia Coli			P 21 21 21	P 21 21 21	4% PEG 8000, 4% MPD, 3.8 mM MgCl2, 380 mM NH4Cl, 5.5 mM putrescine, 5 mM spermidine, microbatch, temperature 291K	Tris Ac PH.7.0, 25-35 mM KCL, 6.1% PEG 20000, 1% glycerol, 50mM sucrose, VAPOR DIFFUSION, SITTING DROP, temperature 295K
1QEW.B	1CG9.B	0.39	0.98939	100	2.2	100	2.7	6.23	0.39	0	0.39	0.39	0.39	Homo Sapiens	Escherichia Coli			P 1 21 1	C 2 2 21	20 % POLYETHYLENGLYCOL 8000, SODIUM CITRATE, PH 5.6	4 M SODIUM FORMATE, PH 7.9
1KYO.F	1EZV.H	0.32	0.98949	74	2.97	74	2.3	5.6	0.32	0	0.32	0.32	0.376715	Saccharomyces Cerevisiae	Escherichia Coli			P 1 21 1	C 1 2 1	PEG4000, 20 mM Tris, 0.05 % Undecyl-maltopyranoside, pH 7.5, VAPOR DIFFUSION, HANGING DROP, temperature 277K	5 % PEG 4000, 100 mM Tris, 0.05 % Undecyl-maltoside, 1 micromolar stigmatellin, pH 8.0, microseeding, temperature 277K
1G0U.E	1FNT.F	0.58	0.98952	234	2.4	234	3.2	7.54	0.58	0	0.58	0.58	0.406996	Saccharomyces Cerevisiae	Saccharomyces Cerevisiae			P 1 21 1	P 21 21 21	22mM Magnesium acetate, 4% Dimethylsulfoxide, 100mM morpholinoethanesulfonic acid, 11% methylpentanediol, pH 6.7, hanging drop vapour-diffusion, temperature 297K	0.1 M NaHEPES, 40% MPD, 0.2 M NaCl, pH 7.5, VAPOR DIFFUSION, SITTING DROP
1LUG.A	1IF4.A	0.47	0.9901	259	0.95	259	1.93	7.64	0.44	0	0.47	0.46	0.311689	Homo Sapiens	Escherichia Coli	Glycerol	4-Flourobenzenesulfonamide	P 1 21 1	P 1 21 1	ammonium sulfate, Tris-Cl, p-hydroxymercuribenzoate, DMSO, pH 7.5, VAPOR DIFFUSION, HANGING DROP, temperature 293K	methyl mercuric acetate, tris-sulfate, ammonium sulfate, pH 8.0, VAPOR DIFFUSION, HANGING DROP, temperature 277K
3KGQ.A	1ZLH.A	0.38	0.99011	309	1.7	309	1.7	7.93	0.38	0	0.38	0.38	0.242953	Bos Taurus	Pichia Pastoris	Acetone	Zinc Ion	P 1 21 1	P 1 21 1	20% PEG 3350, 0.2M NH4Cl, 0.02M Tris, pH 7.0, VAPOR DIFFUSION, SITTING DROP, temperature 289K	0.2M sodium cacodylate, 0.2M zinc acetate dihydrate, 7%(wv) PEG 8000, 10%(wv) dried dioxan, pH 6.5, VAPOR DIFFUSION, HANGING DROP, temperature 293.0K
1C1U.H	2BXT.H	0.24	0.99035	259	1.75	259	1.83	7.64	0.24	0	0.24	0.24	0.16262	Homo Sapiens	Escherichia Coli	(5-Amidino-2-Benzimidazolyl)(2-Benzimidazolyl)Methane	6-Chloro-1-(2-{[(5-Chloro-1-Benzothien-3-Yl)Methyl]Amino}Ethyl)-3-[(2-Pyridin-2-Ylethyl)Amino]-1,4-Dihydropyrazin-2-Ol	C 1 2 1	C 1 2 1	THROMBIN WAS PURCHASED FROM HAEMATOLOGIC TECHNOLOGIES, INC. AND ACETYL-HIRUDIN FROM BACHEM. THROMBIN WAS PREPARED AS DESCRIBED (SKRZPCZAK-JANKUN ET AL., 1991) .THROMBIN (1.0 MGML IN 50 MM HEPES, 50 % GLYCEROL, PH 7.0) WAS INCUBATED WITH 1.0 MM ACETYL-HIRUDIN, 1.0 MM HEMI-BABIM, 1.0 MM ZN+2 FOR 1 HR AT 4 DEG C. GLYCEROL WAS REMOVED AND THE COMPLEX CONCENTRATED WITH A CENTRICON 10 ( AMICON) TO 8.6 …
2OSV.A	2PRS.A	0.73	0.99037	284	1.75	284	1.7	7.64	0.73	0	0.51	0.656667	0.431478	Escherichia Coli	Escherichia Coli	Zinc Ion	Isopropyl Alcohol	P 21 21 21	C 1 2 1	100mM sodium acetate, 25% PEG 3350, pH 5.0, VAPOR DIFFUSION, SITTING DROP, temperature 293K	30 % (wv) PEG 4000, 5 % isopropanol, 0.1 M HEPES, pH 7.5, VAPOR DIFFUSION, HANGING DROP, temperature 293K
1I50.F	1I6H.F	0.32	0.99041	155	2.8	155	3.3	5.73	0.32	0	0.32	0.32	0.262483	Saccharomyces Cerevisiae				I 2 2 2	C 1 2 1	PEG 6000, AMMONIUMHYDROGENPHOSPHATE, SODIUMDIHYDROGENPHOSPHATE, DIOXANE, DTT, pH 6.00, VAPOR DIFFUSION, HANGING DROP, temperature 100K	PEG 6000, AMMONIUM HYDROGEN PHOSPHATE, SODIUM DIHYDROGEN PHOSPHATE, DIOXANE, DTT, pH 6.00, VAPOR DIFFUSION, SITTING DROP, temperature 100K
2GBC.A	4FFW.A	0.71	0.99044	730	2.8	730	2.9	8.49	0.71	0	0.71	0.71	0.356079	Rattus Norvegicus	Homo Sapiens	N-Acetyl-D-Glucosamine	(2R)-4-Oxo-4-[3-(Trifluoromethyl)-5,6-Dihydro[1,2,4]Triazolo[4,3-A]Pyrazin-7(8H)-Yl]-1-(2,4,5-Trifluorophenyl)Butan-2-Amine	P 21 3	P 1 21 1	pH 5, VAPOR DIFFUSION, temperature 290K	2.2-2.7 M ammonium sulfate, 0.1 M Tris 7.5-7.9, vapor diffusion, temperature 289K
1E4O.A	2ECP.A	0.99	0.99063	796	2.9	796	2.95	8.49	0.89	0	0.99	0.956667	0.469595	Escherichia Coli	Escherichia Coli	Beta-D-Glucose	Alpha-Acarbose	P 21 21 21	P 21 21 21	CO-CRYSTALS OBTAINED FROM A SREEN OF: 26-32% 4K PEG, 0.1-0.6 M LICL, 0.1M TRISHCL PH8.5 + G5 (FROM 100MM STOCK)ADDED TO THE HANGING DROP (SEE PUBLICATION FOR DETAILS), pH 8.50	pH 8.5
1BIO.A	4CBN.A	0.59	0.9907	228	1.5	228	1.8	7.64	0.59	0	0.59	0.59	0.417821	Homo Sapiens	Homo Sapiens	Glycerol	Glycerol	P 1 21 1	P 21 21 21	pH 6.4	15% PEG 6000, 50 MM MESNAOH, PH 6.0
3CQZ.K	4BY7.K	0.39	0.99075	120	2.8	120	3.15	6.7	0.39	0	0.39	0.39	0.357418	Saccharomyces Cerevisiae	Escherichia Coli			I 2 2 2	C 2 2 21		5-7% PEG6000, 50 MM HEPES PH 7.0, 200 MM AMMONIUM ACETATE, 300 MM SODIUM ACETATE, 5 MM TCEP, VAPOR DIFFUSION, HANGING DROP, TEMPERATURE 293 K
3KQR.A	3D5O.A	0.58	0.99086	204	1.5	204	2.8	7.44	0.58	0	0.58	0.58	0.427579	Homo Sapiens	Escherichia Coli	Calcium Ion	N-Acetyl-D-Glucosamine	P 1 21 1	P 21 21 21	0.06M TRIS-HCL pH8, 16% PEG 550MME, 0.01M CaCl2, 0.14M NaCl, 0.1% NaN3,14.2mgml Protein, 0.05M Ligand, VAPOR DIFFUSION, HANGING DROP, temperature 298K	2.0 M NH4SO4, 5% iso-propanol, pH 5.5, VAPOR DIFFUSION, HANGING DROP, temperature 293K
1Z6E.A	2RA0.A	0.76	0.99087	234	1.8	234	2.3	7.64	0.76	0	0.45	0.656667	0.460794	Homo Sapiens		1-(3-Amino-1,2-Benzisoxazol-5-Yl)-N-(4-{2-[(Dimethylamino)Methyl]-1H-Imidazol-1-Yl}-2-Fluorophenyl)-3-(Trifluoromethyl)-1H-Pyrazole-5-Carboxamide	1-(3-Amino-1,2-Benzisoxazol-5-Yl)-6-(4-{2-[(Dimethylamino)Methyl]-1H-Imidazol-1-Yl}-2-Fluorophenyl)-7-Fluoro-1H-Indazole-3-Carboxamide	P 21 21 21	P 21 21 21	200 mM Sodium Acetate, pH 5.5, 18% PEG6000, VAPOR DIFFUSION, HANGING DROP, temperature 277K	20%Peg 3350, 10mM CaCl2, 0.1M Tris-maleate pH 5.5, VAPOR DIFFUSION, HANGING DROP, temperature 295K
1EBE.A	1CMQ.A	0.3	0.99094	294	2.2	294	2.3	7.93	0.3	0	0.3	0.3	0.194906	Saccharomyces Cerevisiae		Protoporphyrin Ix Containing Fe	Protoporphyrin Ix Containing Fe	P 21 21 21	P 21 21 21	SEE REFERENCE EDWARDS ET AL. BIOCHEMISTRY 26, 1503-1511 (1987), pH 6.00
4A94.A	4BD9.A	0.75	0.99105	310	1.7	310	2.2	7.93	0.75	0	0.75	0.75	0.479019	Homo Sapiens	Komagataella Pastoris	Nitrate Ion	Zinc Ion	P 1 21 1	P 65 2 2
1TWF.C	1Y1V.C	0.59	0.99116	318	2.3	318	3.8	7.74	0.59	0	0.59	0.59	0.373787	Saccharomyces Cerevisiae	Escherichia Coli	Zinc Ion	Zinc Ion	I 2 2 2	C 2 2 21	PEG 6000, AMMONIUM HYDROGEN PHOSPHATE, SODIUM DIHYDROGEN PHOSPHATE, DIOXANE, DTT, pH 6.00, VAPOR DIFFUSION, HANGING DROP, temperature 298K
2JDI.D	2V7Q.D	0.73	0.99137	482	1.9	482	2.1	8.21	0.73	0	0.73	0.73	0.408646	Bos Taurus	Escherichia Coli	Phosphoaminophosphonic Acid-Adenylate Ester	Adenosine-5'-Diphosphate	P 21 21 21	P 21 21 21	50 MM TRIS-HCL PH 8.2, 200 MM NACL, 20 MM MGSO4, 250 UM AMP-PNP, 5 UM ADP, 0.004% (WV) PHENYLMETHYLSULFONYL FLUORIDE AND 12% (WV) POLYETHYLENE GLYCOL 6000	pH 8.2
2B7C.B	2B7B.B	0.32	0.99149	94	1.8	94	2.6	5.99	0.32	0	0.32	0.32	0.330216	Saccharomyces Cerevisiae	Escherichia Coli Bl21			P 21 21 21	P 21 21 21	12% PEG 2000 MME, 100mM Tris-Cl pH 7.6, 100mM KCl, 3mM DTT, VAPOR DIFFUSION, SITTING DROP, temperature 277K	12% PEG 2000 MME, 100mM Tris-Cl pH 7.6, 100mM KCl, 3mM DTT, VAPOR DIFFUSION, SITTING DROP, temperature 277K
3I1M.D	3SFS.D	0.5	0.99149	206	3.19	206	3.2	7.44	0.5	0	0.5	0.5	0.367282	Escherichia Coli	Escherichia Coli			P 21 21 21	P 21 21 21	4% PEG 8000, 4% MPD, 3.8 mM MgCl2, 380 mM NH4Cl, 5.5 mM putrescine, 5 mM spermidine, microbatch, temperature 291K	Tris Ac PH.7.0, 25-35 mM KCL, 6.1% PEG 20000, 1% glycerol, 50mM sucrose, VAPOR DIFFUSION, SITTING DROP, temperature 295K
3AXF.A	3R26.A	0.52	0.99155	237	2	237	1.7	7.64	0.52	0	0.52	0.52	0.363269	Escherichia Coli	Escherichia Coli	Perrhenate	Perrhenate	P 21 21 21	P 32 2 1	26% PEG8000, 0.1 M sodium acetate, 2.5 mM sodium perrhenate, pH 5.0, VAPOR DIFFUSION, HANGING DROP, temperature 298K	27.5% PEG8000, 0.1M sodium acetate, 2.5M sodium perrhenate, pH 4.5, VAPOR DIFFUSION, HANGING DROP, temperature 298K
2WPD.A	3ZIA.A	0.63	0.99157	510	3.43	510	2.5	8.21	0.65	0	0.65	0.643333	0.354528	Saccharomyces Cerevisiae	Escherichia Coli	Adenosine-5'-Triphosphate	Adenosine-5'-Triphosphate	P 1 21 1	P 1 21 1	0.1 M HEPESHCL PH 7.5, 12% PEG MME 5000, 100 MM SODIUM CHLORIDE MIXED 1:1 WITH PROTEIN SOLUTION CONTAINING 0.64 MM DDM, 25 MM TRISHCL PH 8.0, 100 MM SODIUM CHLORIDE, 25 MM TREHALOSE, 0.5 MM EDTA, 0.02% SODIUM AZIDE, 2 MM MAGNESIUM CHLORIDE, 0.66 MM ADP, 0.1 MM DCCD, 2.5 MM DTT, 0.5 MM PMSF	ACTIVE F1-ATPASE (12 MGML) WAS EXCHANGED ON A DESALTING COLUMN INTO CRYSTALLISATION BUFFER, PREPARED IN D2O CONSISTING OF 100 MM BIS-TRIS PROPANE, PH 7.5, 100 MM SUCROSE, 1 MM ADP AND 10 MM MAGNESIUM SULPHATE. THEN THE ENZYME WAS INHIBITED AT 23C WITH A
1CBW.B	1CA0.B	0.39	0.99184	131	2.6	131	2.1	6.92	0.39	0	0.39	0.39	0.343608	Bos Taurus	Escherichia Coli			P 61	P 21 21 2	pH 7.5	pH 4.5
2BEX.A	1A4Y.A	0.7	0.99189	460	1.99	460	2	8.21	0.7	0	0.7	0.7	0.397044	Homo Sapiens	Escherichia Coli Str. K12 Substr. W3110	Glycerol		P 31 2 1	P 1 21 1	1M SODIUM MALONATE, PH 7.0	THE COMPLEX WAS CRYSTALLIZED FROM 10% PEG4000, 20MM SODIUM CITRATE (PH 4.2), 0.1 AMMONIUM SULPHATE AND 25 MM DTT.
3I1M.C	3SFS.C	0.49	0.99189	233	3.19	233	3.2	7.44	0.49	0	0.49	0.49	0.344359	Escherichia Coli	Escherichia Coli			P 21 21 21	P 21 21 21	4% PEG 8000, 4% MPD, 3.8 mM MgCl2, 380 mM NH4Cl, 5.5 mM putrescine, 5 mM spermidine, microbatch, temperature 291K	Tris Ac PH.7.0, 25-35 mM KCL, 6.1% PEG 20000, 1% glycerol, 50mM sucrose, VAPOR DIFFUSION, SITTING DROP, temperature 295K
1PKY.A	1E0U.A	0.31	0.99194	470	2.5	470	2.8	8.3	0.31	0	0.31	0.31	0.174768	Escherichia Coli	Escherichia Coli		Sulfate Ion	P 21 21 21	P 21 21 21		pH 6.20
2B7C.A	2B7B.A	0.7	0.99203	458	1.8	458	2.6	8.21	0.7	0	0.7	0.7	0.397535	Saccharomyces Cerevisiae	Escherichia Coli Bl21		Guanosine-5'-Diphosphate	P 21 21 21	P 21 21 21	12% PEG 2000 MME, 100mM Tris-Cl pH 7.6, 100mM KCl, 3mM DTT, VAPOR DIFFUSION, SITTING DROP, temperature 277K	12% PEG 2000 MME, 100mM Tris-Cl pH 7.6, 100mM KCl, 3mM DTT, VAPOR DIFFUSION, SITTING DROP, temperature 277K
3I1M.B	3SFS.B	0.49	0.99212	241	3.19	241	3.2	7.44	0.49	0	0.49	0.49	0.340322	Escherichia Coli	Escherichia Coli			P 21 21 21	P 21 21 21	4% PEG 8000, 4% MPD, 3.8 mM MgCl2, 380 mM NH4Cl, 5.5 mM putrescine, 5 mM spermidine, microbatch, temperature 291K	Tris Ac PH.7.0, 25-35 mM KCL, 6.1% PEG 20000, 1% glycerol, 50mM sucrose, VAPOR DIFFUSION, SITTING DROP, temperature 295K
1G0U.I	1FNT.J	0.48	0.99215	205	2.4	205	3.2	7.44	0.48	0	0.48	0.48	0.353222	Saccharomyces Cerevisiae	Saccharomyces Cerevisiae	Magnesium Ion	Magnesium Ion	P 1 21 1	P 21 21 21	22mM Magnesium acetate, 4% Dimethylsulfoxide, 100mM morpholinoethanesulfonic acid, 11% methylpentanediol, pH 6.7, hanging drop vapour-diffusion, temperature 297K	0.1 M NaHEPES, 40% MPD, 0.2 M NaCl, pH 7.5, VAPOR DIFFUSION, SITTING DROP
2XFD.A	2XFE.A	0.34	0.99232	112	1.19	112	1.82	6.47	0.34	0	0.34	0.34	0.321767	Escherichia Coli	Escherichia Coli	Calcium Ion	Calcium Ion	P 21 21 21	P 21 21 21	2.4 M SODIUM MALONATE, 10 MM CELLOTRIOSE, pH 8	10MM GALACTOTRIOSE, 0.01M ZINC CHLORIDE, 0.1 M TRISHCL PH 8.0, 20% (WV) PEG 6000
2VQE.H	4ABR.H	0.39	0.99234	138	2.5	138	3.1	6.92	0.39	0	0.39	0.39	0.335905	Thermus Thermophilus	Thermus Thermophilus			P 41 21 2	P 1 21 1	SEE WIMBERLY ET AL., NATURE 2000, pH 6.5	100 MM MES PH 6.5, 20 MM KCL, 8% (WV) PEG20K
4A6V.A	3MAT.A	0.68	0.99239	265	1.46	265	2	7.64	0.51	0	0.35	0.513333	0.345149	Escherichia Coli	Escherichia Coli	Carbonate Ion	Cobalt (Ii) Ion	P 1 21 1	P 1 21 1	VAPOUR DIFFUSION 17 TO 25 % PEG 8000, HEPES, pH 7.5	CRYSTALS OF THE CO(II)-SUBSTITUTED ENZYME WERE GROWN AT ROOM TEMPERATURE BY VAPOR DIFFUSION IN 20-30 UL SITTING DROPS AFTER MIXING THE PROTEIN, 12 MGML SOLUTION I
4JP2.A	2EKP.A	0.33	0.99263	239	1.15	239	1.15	7.64	0.33	0	0.33	0.33	0.229862	Thermus Thermophilus	Escherichia Coli Bl21(De3)	Selenomethionine	Glycerol	P 42 21 2	I 2 2 2	15% PEG 4000, 0.1M potassium phosphate, 0.1M magnesium chloride, pH 7.1, EVAPORATION, temperature 298.0K	28% PEG 1000, 0.2M NH2SO4, pH 7.1, VAPOR DIFFUSION, SITTING DROP, temperature 295K
2IE7.A	2H0M.A	0.44	0.99264	318	1.75	318	2.26	7.93	0.44	0	0.44	0.44	0.278756	Rattus Norvegicus	Escherichia Coli	Calcium Ion		H 3	H 3 2	annexin V 10mgml, Tris HCL 20mM, PH 8, NACL 235MM, (NH4)SO4 1.76M, CACL2 12MM, HEPES 100MM, NAN3 3MM, VAPOR DIFFUSION, HANGING DROP, temperature 298K	PEG 4000 8%, ISOPROPANOL 10%, SODIUM CITRATE 100MM, SODIUM AZIDE 3MM, VAPOR DIFFUSION, HANGING DROP, pH 6.00, temperature 293.0K
3I1M.H	3SFS.H	0.36	0.99276	130	3.19	130	3.2	6.92	0.36	0	0.36	0.36	0.318251	Escherichia Coli	Escherichia Coli		Magnesium Ion	P 21 21 21	P 21 21 21	4% PEG 8000, 4% MPD, 3.8 mM MgCl2, 380 mM NH4Cl, 5.5 mM putrescine, 5 mM spermidine, microbatch, temperature 291K	Tris Ac PH.7.0, 25-35 mM KCL, 6.1% PEG 20000, 1% glycerol, 50mM sucrose, VAPOR DIFFUSION, SITTING DROP, temperature 295K
1KBG.L	1FZM.B	0.32	0.99301	99	2.2	99	1.8	6.23	0.32	0	0.32	0.32	0.321616	Mus Musculus	Drosophila Melanogaster		(4S)-2-Methyl-2,4-Pentanediol	P 21 21 2	P 21 21 2	2.3M NaK PHOSPHATE, 2% MPD, pH 6.4	KNa phosphate, MPD , pH 6.4, VAPOR DIFFUSION, SITTING DROP, temperature 290K
1AHT.H	1PPB.H	0.55	0.99303	259	1.6	259	1.92	7.64	0.46	0	0.55	0.52	0.352344	Homo Sapiens		(2S)-3-(4-Carbamimidoylphenyl)-2-Hydroxypropanoic Acid	D-Phenylalanyl-N-[(2S,3S)-6-{[Amino(Iminio)Methyl]Amino}-1-Chloro-2-Hydroxyhexan-3-Yl]-L-Prolinamide	C 1 2 1	P 21 21 21
2H0R.A	3V8E.A	0.26	0.99315	216	2.9	216	2.71	7.54	0.26	0	0.26	0.26	0.187718	Saccharomyces Cerevisiae	Escherichia Coli	Zinc Ion	S-(Pyridin-3-Ylcarbonyl)-L-Cysteine	H 3	H 3	0.9M sodium citrate, 0.1M HEPES pH 7.5, VAPOR DIFFUSION, temperature 298K	Protein was dialyzed against buffer containing 15 mM Tris pH 7.5, 50 mM NaCl, 4 mM MgCl2, 10 mM Na Citrate and 5 % glycerol and the inhibitor nicotinaldehyde was added at a 4:1 ratio. The protein (5 mgml) was mixed with mother liquor (1.6 M NaOAc, 10 %
3CX5.J	1EZV.X	0.35	0.99323	127	1.9	127	2.3	6.7	0.35	0	0.35	0.35	0.312637	Mus Musculus	Escherichia Coli			P 1 21 1	C 1 2 1	1M Sucrose, 10% DMSO, 20mM Tris pH 7.5, 80mM NaCl, 0.05 % UM, 1 M stigmatellin, 5% PEG 4000, Microbatch (paraffin oil), temperature 277K	5 % PEG 4000, 100 mM Tris, 0.05 % Undecyl-maltoside, 1 micromolar stigmatellin, pH 8.0, microseeding, temperature 277K
1YPP.A	1WGI.A	0.52	0.99326	286	2.4	286	2.2	7.84	0.52	0	0.52	0.52	0.340892	Saccharomyces Cerevisiae	Escherichia Coli	Manganese (Ii) Ion	Manganese (Ii) Ion	P 21 21 21	P 21 21 21
1I50.C	1I6H.C	0.53	0.99327	318	2.8	318	3.3	7.74	0.53	0	0.53	0.53	0.335774	Saccharomyces Cerevisiae		Zinc Ion	Zinc Ion	I 2 2 2	C 1 2 1	PEG 6000, AMMONIUMHYDROGENPHOSPHATE, SODIUMDIHYDROGENPHOSPHATE, DIOXANE, DTT, pH 6.00, VAPOR DIFFUSION, HANGING DROP, temperature 100K	PEG 6000, AMMONIUM HYDROGEN PHOSPHATE, SODIUM DIHYDROGEN PHOSPHATE, DIOXANE, DTT, pH 6.00, VAPOR DIFFUSION, SITTING DROP, temperature 100K
1A16.A	1M35.A	0.35	0.99331	440	2.3	440	2.4	8.3	0.35	0	0.35	0.35	0.201057	Escherichia Coli	Escherichia Coli	Leucine	Manganese (Ii) Ion	P 64 2 2	C 2 2 21	pH 8.3 THE CRYSTALS WERE SOAKED IN A SOLUTION CONTAINING PRO-LEU, AN INHIBITOR.	PEG 4000, Tris.HCl, sodium acetate, pH 8.7, VAPOR DIFFUSION, HANGING DROP, temperature 277K
2CK3.D	2WSS.D	0.64	0.99334	482	1.95	482	3.2	8.21	0.64	0	0.64	0.64	0.358265	Bos Taurus	Escherichia Coli	Adenosine-5'-Diphosphate	Adenosine-5'-Diphosphate	P 21 21 21	P 21 21 21	50 MM TRIS-HCL PH 8.2, 200 MM NACL, 20 MM MGSO4, 250 UM AMP-PNP, 5 UM ADP, 3 MM NAN3, 0.004% (WV) PHENYLMETHYLSULFONYL FLUORIDE AND 9% (WV) POLYETHYLENE GLYCOL 6000.	MICROBATCH UNDER OIL
4MDG.A	3S74.B	0.32	0.99335	258	1.35	258	1.4	7.74	0.32	0	0.32	0.32	0.217112	Homo Sapiens	Escherichia Coli	1-(Sulfamoylamino)Methyl-1,2-Dicarba-Closo-Dodecaborane	1-Benzothiophene-2-Sulfonamide	P 1 21 1	P 1 21 1		100 mM Tris-Cl, 1.15 M sodium citrate, pH 7.8, vapor diffusion, temperature 277K
2WPD.D	3ZIA.D	0.63	0.99349	478	3.43	478	2.5	8.21	0.63	0	0.63	0.63	0.353492	Saccharomyces Cerevisiae	Escherichia Coli	Adenosine-5'-Diphosphate	Adenosine-5'-Diphosphate	P 1 21 1	P 1 21 1	0.1 M HEPESHCL PH 7.5, 12% PEG MME 5000, 100 MM SODIUM CHLORIDE MIXED 1:1 WITH PROTEIN SOLUTION CONTAINING 0.64 MM DDM, 25 MM TRISHCL PH 8.0, 100 MM SODIUM CHLORIDE, 25 MM TREHALOSE, 0.5 MM EDTA, 0.02% SODIUM AZIDE, 2 MM MAGNESIUM CHLORIDE, 0.66 MM ADP, 0.1 MM DCCD, 2.5 MM DTT, 0.5 MM PMSF	ACTIVE F1-ATPASE (12 MGML) WAS EXCHANGED ON A DESALTING COLUMN INTO CRYSTALLISATION BUFFER, PREPARED IN D2O CONSISTING OF 100 MM BIS-TRIS PROPANE, PH 7.5, 100 MM SUCROSE, 1 MM ADP AND 10 MM MAGNESIUM SULPHATE. THEN THE ENZYME WAS INHIBITED AT 23C WITH A
1KYO.B	1EZV.B	0.57	0.99361	352	2.97	352	2.3	8.03	0.57	0	0.57	0.57	0.349858	Saccharomyces Cerevisiae	Escherichia Coli			P 1 21 1	C 1 2 1	PEG4000, 20 mM Tris, 0.05 % Undecyl-maltopyranoside, pH 7.5, VAPOR DIFFUSION, HANGING DROP, temperature 277K	5 % PEG 4000, 100 mM Tris, 0.05 % Undecyl-maltoside, 1 micromolar stigmatellin, pH 8.0, microseeding, temperature 277K
1I50.K	1I6H.K	0.32	0.99365	120	2.8	120	3.3	6.7	0.32	0	0.32	0.32	0.293266	Saccharomyces Cerevisiae				I 2 2 2	C 1 2 1	PEG 6000, AMMONIUMHYDROGENPHOSPHATE, SODIUMDIHYDROGENPHOSPHATE, DIOXANE, DTT, pH 6.00, VAPOR DIFFUSION, HANGING DROP, temperature 100K	PEG 6000, AMMONIUM HYDROGEN PHOSPHATE, SODIUM DIHYDROGEN PHOSPHATE, DIOXANE, DTT, pH 6.00, VAPOR DIFFUSION, SITTING DROP, temperature 100K
1X81.B	1N94.B	0.61	0.99366	397	3.5	397	3.5	8.12	0.61	0	0.61	0.61	0.361079	Rattus Norvegicus	Spodoptera Frugiperda	6-[(S)-Amino(4-Chlorophenyl)(1-Methyl-1H-Imidazol-5-Yl)Methyl]-4-(3-Chlorophenyl)-1-Methylquinolin-2(1H)-One	Zinc Ion	P 61	P 61	pH 4.5, VAPOR DIFFUSION, HANGING DROP
1HSB.B	1HSA.B	0.29	0.99379	99	1.9	99	2.1	6.35	0.29	0	0.29	0.29	0.291465	Homo Sapiens				P 21 21 21	P 1		THE FRAGMENT CRYSTALLIZED WAS THE EXTRACELLULAR PORTION OF THE PROTEIN CLEAVED FROM DETERGENT MICELLES WITH PAPAIN
1XEM.A	2AI8.A	0.38	0.9938	168	1.76	168	1.7	7.02	0.38	0	0.38	0.38	0.301732	Escherichia Coli	Escherichia Coli	Formic Acid	Nickel (Ii) Ion	P 61 2 2	C 1 2 1	Sodium Acetate, Sodium Formate, pH 4.6, VAPOR DIFFUSION, HANGING DROP, temperature 277K
3CQZ.C	4BY7.C	0.51	0.99386	318	2.8	318	3.15	7.74	0.42	0	0.51	0.48	0.304098	Saccharomyces Cerevisiae	Escherichia Coli	Zinc Ion	Zinc Ion	I 2 2 2	C 2 2 21		5-7% PEG6000, 50 MM HEPES PH 7.0, 200 MM AMMONIUM ACETATE, 300 MM SODIUM ACETATE, 5 MM TCEP, VAPOR DIFFUSION, HANGING DROP, TEMPERATURE 293 K
1K4C.A	3OGC.A	0.43	0.99402	219	2	219	3.8	7.54	0.43	0	0.43	0.43	0.308919	Mus Musculus	Escherichia Coli	Nonan-1-Ol		I 4	I 4	PEG 400, Magnesium Acetate, Sodium Acetate, pH 5.4, VAPOR DIFFUSION, SITTING DROP, temperature 298K	PEG 400, MgAcetate, MES, pH 6.5, hanging drop, temperature 293K, VAPOR DIFFUSION, HANGING DROP
3D7O.A	3NL7.A	0.35	0.99403	141	1.8	141	1.8	6.92	0.35	0	0.35	0.35	0.298687	Homo Sapiens	Escherichia Coli	Protoporphyrin Ix Containing Fe	Carbon Monoxide	P 41 21 2	P 41 21 2	Sodium phosphate, Potassium phosphate, Toluene, Hemoglobin, pH 6.8, LIQUID DIFFUSION, temperature 295K	Protein Solution (20mgml protein in 0.01 M phosphate pH 7.0) mixed with mother liquor (3.4 M NaK phosphate, pH6.7) for final concentrations of 2.3 M NaK phosphate, SMALL TUBES, temperature 293K
3TGI.I	3TGJ.I	0.19	0.99406	65	1.8	65	2.2	5.19	0.19	0	0.19	0.19	0.242159	Bos Taurus	Saccharomyces Cerevisiae	Sulfate Ion	Sulfate Ion	P 32 2 1	P 32 2 1	30% PEG 4000 0.2 M LISO4 0.1 M TRIS PH 8.5	24% PEG 4000 0.2 M LISO4 0.1 M TRIS PH 8.5
2HJL.B	1ZHL.B	0.3	0.99407	99	1.5	99	1.5	6.35	0.3	0	0.3	0.3	0.301515	Homo Sapiens	Escherichia Coli Bl21(De3)			P 21 21 21	P 21 21 21		0.2M Ammonium Acetate, 17% wv PEG 3350, 100mM Cacodylate, pH 7.6, VAPOR DIFFUSION, HANGING DROP, temperature 277K
2P7T.C	1ZWI.C	0.29	0.99417	103	2.05	103	2.5	6.35	0.29	0	0.29	0.29	0.285776	Streptomyces Lividans	Escherichia Coli	(1S)-2-Hydroxy-1-[(Nonanoyloxy)Methyl]Ethyl Myristate	Diacyl Glycerol	I 4	I 4	pH 5.2-5.6, VAPOR DIFFUSION, SITTING DROP, temperature 298K
4QLQ.K	4R02.K	0.42	0.99417	212	2.4	212	2.5	7.54	0.42	0	0.42	0.42	0.305297	Saccharomyces Cerevisiae	Saccharomyces Cerevisiae	N-(Morpholin-4-Ylacetyl)-L-Alanyl-N-[(2S,4R)-1-Cyclohexyl-5-Hydroxy-4-Methyl-3-Oxopentan-2-Yl]-O-Methyl-L-Tyrosinamide	N-[(Benzyloxy)Carbonyl]-L-Leucyl-N-{(2S,3S)-1-[(2,4-Dimethylphenyl)Amino]-2-Hydroxy-5-Methyl-1-Oxohexan-3-Yl}-L-Leucinamide	P 1 21 1	P 1 21 1	20mM MgAc2, 100mM MES, 13% MPD, pH 6.8, VAPOR DIFFUSION, HANGING DROP, temperature 293K	20 MM MGAC2, 13% MPD, PH 6.8, VAPOR DIFFUSION, HANGING DROP, TEMPERATURE 293K
3K34.A	3KS3.A	0.26	0.99423	260	0.9	260	0.9	7.74	0.26	0	0.26	0.26	0.175942	Homo Sapiens	Escherichia Coli	Glycerol	Glycerol	P 1 21 1	P 1 21 1	3M ammonium sulfate, 50 mM tris-Cl 2mM pHMB , pH 7.5, VAPOR DIFFUSION, HANGING DROP, temperature 298K
3TH2.H	4NA9.H	0.46	0.99425	254	1.72	254	2.24	7.64	0.46	0	0.46	0.46	0.313761	Homo Sapiens	Cricetinae	Benzamidine	3'-Amino-5'-[(2S,4R)-6-Carbamimidoyl-4-Phenyl-1,2,3,4-Tetrahydroquinolin-2-Yl]Biphenyl-2-Carboxylic Acid	P 21 21 21	P 41 21 2	20% PEG 4000, 50 mM Tris-HCL, 50 mM N-(2-Acetamido)iminodiacetic acid, 150 mM NaCl, 5 mM Calcium Chloride, 2.5 mM Magnesium Chloride, pH 7.0, VAPOR DIFFUSION, HANGING DROP, temperature 298.0K	100 mM MES, pH 6.0, 20 mM CACL2, 17.5%(WV) PEG 6000, vapor diffusion, hanging drop, temperature 277K
2XMN.A	2WMZ.A	0.57	0.99426	428	2.85	428	2.9	8.12	0.57	0	0.57	0.57	0.330057	Escherichia Coli	Escherichia Coli	Chloride Ion	Chloride Ion	P 21 21 21	P 21 21 21	PH 7.4	50 MM TRIS PH 8.2, 50 MM NACL, 14% PEG2000, 0.075% N-DODECYL-BETA-D-MALTOSIDE, 0.3% N-OCTYL BETA-D-GLUCOPYRANOSIDE
1IOL.A	1DHT.A	0.51	0.9943	327	2.3	327	2.24	7.84	0.4	0	0.51	0.473333	0.297246	Homo Sapiens	Escherichia Coli	Estradiol	5-Alpha-Dihydrotestosterone	C 1 2 1	C 1 2 1	pH 7.5	pH 7.20
1KMI.Y	1MIH.A	0.32	0.9944	129	2.9	129	2.7	6.7	0.32	0	0.32	0.32	0.283859	Escherichia Coli	Escherichia Coli	Beryllium Trifluoride Ion	Beryllium Trifluoride Ion	P 43 21 2	P 21 21 21	isopropanol, ammonium acetate, bicine, pH 8.5, VAPOR DIFFUSION, HANGING DROP, temperature 277K	1.8 M Ammonium sulfate, 1 mM MnCl2, 10 mM NaF, 1 mM BeCl2, 5% glycerol, 10 mgml CheY N59R, pH 8.4, VAPOR DIFFUSION, HANGING DROP, temperature 293K
1A3N.B	1A01.B	0.34	0.99457	146	1.8	146	1.8	6.92	0.34	0	0.34	0.34	0.285902	Homo Sapiens	Escherichia Coli	Protoporphyrin Ix Containing Fe	Protoporphyrin Ix Containing Fe	P 1 21 1	P 1 21 1		2.3 M AMMONIUM SULFATE 0.3 M AMMONIUM PHOSPHATE PH 6.5 10 MM FERROUS CITRATE
1TOM.H	1D4P.B	0.22	0.99457	259	1.8	259	2.07	7.64	0.22	0	0.22	0.22	0.149069	Homo Sapiens		Methyl-Phe-Pro-Amino-Cyclohexylglycine	(4-Benzyl-Piperidin-1-Yl)-(5-Amidinomethyl-3Ah-Indol-2-Yl-Methanone	C 1 2 1	C 1 2 1		30% PEG 4000, 150 mM sodium citrate, 200 mM ammonium acetate, pH 5.6, VAPOR DIFFUSION, temperature 277K
2AER.L	1Z6J.L	0.32	0.99465	142	1.87	142	2	6.92	0.33	0	0.33	0.326667	0.277936	Homo Sapiens	Cricetinae	Calcium Ion	Calcium Ion	P 21 21 21	P 21 21 21	Tris, Sodium Chloride, Calcium Chloride, PEG 4000, ADA, Magnesium Chloride, pH 6.2, VAPOR DIFFUSION, HANGING DROP, temperature 298K	50 mM citrate, 16-24% PEG 4K, 150 mM MgCl2, pH 7.5, VAPOR DIFFUSION, temperature 298K
4BBS.M	4BBR.M	0.38	0.99471	345	3.6	345	3.4	7.34	0.38	0	0.38	0.38	0.234686	Saccharomyces Cerevisiae	Escherichia Coli	Zinc Ion	Zinc Ion	C 2 2 21	C 2 2 21
1A3N.A	1A01.A	0.32	0.99484	141	1.8	141	1.8	6.92	0.32	0	0.32	0.32	0.273085	Homo Sapiens	Escherichia Coli	Protoporphyrin Ix Containing Fe	Protoporphyrin Ix Containing Fe	P 1 21 1	P 1 21 1		2.3 M AMMONIUM SULFATE 0.3 M AMMONIUM PHOSPHATE PH 6.5 10 MM FERROUS CITRATE
1G65.C	2GPL.C	0.41	0.99501	241	2.25	241	2.81	7.64	0.41	0	0.41	0.41	0.284759	Saccharomyces Cerevisiae	Saccharomyces Cerevisiae			P 1 21 1	P 1 21 1	0.1M Mes, pH 6.8 11% MPD 25mM MgAc2, VAPOR DIFFUSION, HANGING DROP, temperature 298.0K	20mM MgAc2; 0.1M MES, 12% MPD; crystals appeared within 7 days; crystal size 0.2 x 0.2 x 0.6 mm3, pH 6.7, VAPOR DIFFUSION, HANGING DROP, temperature 293K
3TRQ.A	3TRP.A	0.58	0.99521	353	1.76	353	1.88	8.03	0.3	0	0.32	0.4	0.245301	Oryctolagus Cuniculus	Escherichia Coli	Beta-D-Mannose	Calcium Ion	C 2 2 21	C 2 2 21
1G65.1	4G4S.N	0.48	0.99526	233	2.25	233	2.49	7.64	0.29	0	0.29	0.353333	0.248313	Saccharomyces Cerevisiae	Saccharomyces Cerevisiae			P 1 21 1	C 2 2 21	0.1M Mes, pH 6.8 11% MPD 25mM MgAc2, VAPOR DIFFUSION, HANGING DROP, temperature 298.0K	0.1 M sodium citrate, 18-20% PEG 3000, pH 5.5, VAPOR DIFFUSION, SITTING DROP, temperature 277K
1IST.A	1VDN.A	0.33	0.99527	162	1.9	162	1.6	7.02	0.33	0	0.33	0.33	0.265869	Saccharomyces Cerevisiae	Escherichia Coli Bl21(De3)			P 1	P 21 21 21	PEG 6000, EDTA, ethanol, Tris-HCl, pH 8.0, VAPOR DIFFUSION, HANGING DROP, temperature 293K	ammonium sulfate, methanol, Tris-HCl, pH 8.0, VAPOR DIFFUSION, HANGING DROP, temperature 293.0K
2XL2.A	2XL3.A	0.24	0.99531	334	2.4	334	2.7	7.93	0.24	0	0.24	0.24	0.149721	Mus Musculus	Escherichia Coli	Glycerol	Glycerol	P 1 21 1	P 1 21 1	0.1 M TRIS HCL PH 8.0, 25% PEG 8000	0.2M K2SO4 20 % PEG 3350, pH 8.0
5PGM.A	4PGM.A	0.39	0.99535	246	2.12	246	2.3	7.64	0.39	0	0.39	0.39	0.268951	Saccharomyces Cerevisiae	Saccharomyces Cerevisiae	Sulfate Ion		P 1 21 1	P 1 21 1	pH 8.65	PROTEIN WAS CRYSTALLISED FROM 22-24% PEG 4000 60MM TRIS-HCL, PH 8.65, 120MM LI2SO4, AND 1MM INOSITOL HEXAKISPHOSPHATE
4QLQ.H	4R02.H	0.38	0.99541	232	2.4	232	2.5	7.54	0.38	0	0.38	0.38	0.267458	Saccharomyces Cerevisiae	Saccharomyces Cerevisiae	N-(Morpholin-4-Ylacetyl)-L-Alanyl-N-[(2S,4R)-1-Cyclohexyl-5-Hydroxy-4-Methyl-3-Oxopentan-2-Yl]-O-Methyl-L-Tyrosinamide		P 1 21 1	P 1 21 1	20mM MgAc2, 100mM MES, 13% MPD, pH 6.8, VAPOR DIFFUSION, HANGING DROP, temperature 293K	20 MM MGAC2, 13% MPD, PH 6.8, VAPOR DIFFUSION, HANGING DROP, TEMPERATURE 293K
2A40.A	3DNI.A	0.41	0.99552	260	2.8	260	2	7.64	0.41	0	0.41	0.41	0.277448	Bos Taurus		Adenosine-5'-Triphosphate	Beta-D-Mannose	P 1 21 1	C 1 2 1	sodium formate, PEG3350, pH 6.6, VAPOR DIFFUSION, HANGING DROP, temperature 293K
1P2N.A	1P2M.A	0.08	0.99561	245	1.8	245	1.75	7.64	0.08	0	0.08	0.08	0.0552469	Bos Taurus	Escherichia Coli Bl21(De3)	Sulfate Ion	Sulfate Ion	P 61	P 61	50% ammonium sulfate, 0.1M Tris, pH 7.8, VAPOR DIFFUSION, HANGING DROP, temperature 295K	50% ammonium sulfate, 0.1M Tris, pH 7.8, VAPOR DIFFUSION, HANGING DROP, temperature 298K
3D7O.B	3NL7.B	0.3	0.99562	146	1.8	146	1.8	6.92	0.3	0	0.3	0.3	0.252267	Homo Sapiens	Escherichia Coli	Protoporphyrin Ix Containing Fe	Carbon Monoxide	P 41 21 2	P 41 21 2	Sodium phosphate, Potassium phosphate, Toluene, Hemoglobin, pH 6.8, LIQUID DIFFUSION, temperature 295K	Protein Solution (20mgml protein in 0.01 M phosphate pH 7.0) mixed with mother liquor (3.4 M NaK phosphate, pH6.7) for final concentrations of 2.3 M NaK phosphate, SMALL TUBES, temperature 293K
1G65.L	4G4S.M	0.37	0.99567	222	2.25	222	2.49	7.54	0.37	0	0.37	0.37	0.264521	Saccharomyces Cerevisiae	Saccharomyces Cerevisiae	Magnesium Ion	Magnesium Ion	P 1 21 1	C 2 2 21	0.1M Mes, pH 6.8 11% MPD 25mM MgAc2, VAPOR DIFFUSION, HANGING DROP, temperature 298.0K	0.1 M sodium citrate, 18-20% PEG 3000, pH 5.5, VAPOR DIFFUSION, SITTING DROP, temperature 277K
2W26.A	2Y5H.A	0.37	0.9957	234	2.08	234	1.33	7.64	0.37	0	0.37	0.37	0.259635	Homo Sapiens	Escherichia Coli	Calcium Ion	Sodium Ion	P 21 21 21	P 21 21 21
1AUC.A	1ERU.A	0.25	0.99579	105	2.1	105	2.1	6.58	0.25	0	0.25	0.25	0.244046	Homo Sapiens	Escherichia Coli			C 1 2 1	C 1 2 1	pH 5.0
1GL1.A	1ACB.E	0.37	0.99605	245	2.1	245	2	7.64	0.37	0	0.37	0.37	0.255517	Bos Taurus		Cadmium Ion		P 65	P 1 21 1	0.1 M NA ACETATE PH 5, 29% PEG 400, 0.1 M CDCL2
3K19.A	4JFB.A	0.42	0.99614	340	3.79	340	3.8	7.93	0.42	0	0.42	0.42	0.260564	Escherichia Coli	Escherichia Coli			P 1 21 1	C 1 2 1	0.4 M NaH2PO41.6 M K2HPO4, 0.2M sodium chloride, 0.1M Imidazole pH 8, VAPOR DIFFUSION, temperature 293K	18-22% PEG 1500, 5-10% 2-Methyl-2,4-pentanediol, 0.1M Tris-HCl pH 8, VAPOR DIFFUSION, HANGING DROP, temperature 293K
1PPG.E	1PPF.E	0.34	0.99616	218	2.3	218	1.8	7.54	0.34	0	0.34	0.34	0.244664	Homo Sapiens		Beta-D-Mannose	Beta-D-Mannose	P 63	P 21 21 21
1G65.K	4G4S.L	0.34	0.99617	212	2.25	212	2.49	7.54	0.34	0	0.34	0.34	0.247145	Saccharomyces Cerevisiae	Saccharomyces Cerevisiae	Magnesium Ion	N-[(Benzyloxy)Carbonyl]-L-Leucyl-N-[(2S)-4-Methyl-1-Oxopentan-2-Yl]-L-Leucinamide	P 1 21 1	C 2 2 21	0.1M Mes, pH 6.8 11% MPD 25mM MgAc2, VAPOR DIFFUSION, HANGING DROP, temperature 298.0K	0.1 M sodium citrate, 18-20% PEG 3000, pH 5.5, VAPOR DIFFUSION, SITTING DROP, temperature 277K
1OAC.A	1DYU.A	0.29	0.99621	727	2	727	2.04	8.57	0.29	0	0.29	0.29	0.145591	Escherichia Coli	Escherichia Coli	Calcium Ion	Calcium Ion	P 21 21 21	P 21 21 21		1.2 M SODIUM CITRATE, 0.1 M HEPES PH 7.1
1R27.B	1Y4Z.B	0.49	0.99628	512	2	512	2	8.3	0.49	0	0.49	0.49	0.269738	Escherichia Coli	Escherichia Coli	Fe3-S4 Cluster	Fe3-S4 Cluster	I 2 2 2	C 2 2 21	PEG 1500, NaCl, MgCl2, pH 7.0, VAPOR DIFFUSION, HANGING DROP, temperature 298K	peg 3000, sodium acetate, potassium chloride, EDTA, pH 7.0, VAPOR DIFFUSION, SITTING DROP, temperature 291K
2TPI.I	2PTC.I	0.15	0.99631	58	2.1	58	1.9	5.19	0.15	1.11e-16	0.15	0.15	0.206147					I 2 2 2	I 2 2 2
1AI1.L	1ACY.L	0.33	0.99634	215	2.8	215	3	7.54	0.33	0	0.33	0.33	0.238658	Mus Musculus				C 2 2 21	C 2 2 21	pH 6.5
2RK1.A	2P4T.A	0.15	0.99647	62	1.26	62	1.15	5.33	0.15	0	0.15	0.15	0.197114	Escherichia Coli	Escherichia Coli	Dihydrofolic Acid	Nadp Nicotinamide-Adenine-Dinucleotide Phosphate	I 41 2 2	I 41 2 2	50% 2-methyl-2,4-pentanediol (MPD), 100 mM Tris, pH 8.0, VAPOR DIFFUSION, HANGING DROP, temperature 277K, pH 8.00	0.1M Tris-Hcl buffer, 20% PEG1000 and 10% MPD, pH 7.5, VAPOR DIFFUSION, HANGING DROP, temperature 277K
1G65.2	4G4S.H	0.31	0.99654	196	2.25	196	2.49	7.44	0.31	0	0.31	0.31	0.231954	Saccharomyces Cerevisiae	Saccharomyces Cerevisiae		Magnesium Ion	P 1 21 1	C 2 2 21	0.1M Mes, pH 6.8 11% MPD 25mM MgAc2, VAPOR DIFFUSION, HANGING DROP, temperature 298.0K	0.1 M sodium citrate, 18-20% PEG 3000, pH 5.5, VAPOR DIFFUSION, SITTING DROP, temperature 277K
1EUA.A	1FQ0.A	0.32	0.99655	213	1.95	213	2.1	7.54	0.32	0	0.32	0.32	0.23221	Escherichia Coli	Escherichia Coli	Acetate Ion	Citric Acid	P 21 21 21	P 21 21 21	PEG 4000, ammonium sulfate, sodium acetate, pH 4.6, VAPOR DIFFUSION, HANGING DROP, temperature 293K	PEG 6000, citric acid, sucrose, pH 4.0, VAPOR DIFFUSION, HANGING DROP, temperature 293.5K
1MUY.A	1MUN.A	0.34	0.99659	225	1.4	225	1.2	7.64	0.34	0	0.34	0.34	0.241913	Escherichia Coli		Glycerol	Glycerol	C 1 2 1	C 1 2 1	pH 8.0	pH 8.0
1G65.B	2GPL.B	0.34	0.99664	244	2.25	244	2.81	7.64	0.34	0	0.34	0.34	0.235132	Saccharomyces Cerevisiae	Saccharomyces Cerevisiae			P 1 21 1	P 1 21 1	0.1M Mes, pH 6.8 11% MPD 25mM MgAc2, VAPOR DIFFUSION, HANGING DROP, temperature 298.0K	20mM MgAc2; 0.1M MES, 12% MPD; crystals appeared within 7 days; crystal size 0.2 x 0.2 x 0.6 mm3, pH 6.7, VAPOR DIFFUSION, HANGING DROP, temperature 293K
3I1U.A	3HLP.A	0.37	0.99664	309	1.39	309	1.6	7.93	0.37	0	0.37	0.37	0.23656	Bos Taurus	Pichia Pastoris	(2S,3R)-2-Benzyl-3-Sulfanylbutanoic Acid	(4S)-2-Methyl-2,4-Pentanediol	P 1 21 1	P 1 21 1	20% PEG 3350, 0.2M AMMONIUM CHLORIDE, 0.02M TRIS, pH 7.0, VAPOR DIFFUSION, HANGING DROP, temperature 291K	6% PEG8000, 0.02M tris, pH8.0, VAPOR DIFFUSION, SITTING DROP, temperature 291K
3UKR.F	2P9I.F	0.29	0.99664	168	2.48	168	2.46	7.02	0.29	0	0.29	0.29	0.230269	Bos Taurus				P 21 21 21	P 21 21 21	0.1M Hepes (pH 7.5), 0.2M KSCN, 16% PEG 8000, VAPOR DIFFUSION, HANGING DROP, temperature 277K	7.5% PEG 3350 50mM HEPES 100mM KSCN 10% Sucrose, pH 7.0, VAPOR DIFFUSION, HANGING DROP, temperature 293K
3UKR.E	2P9I.E	0.29	0.99665	178	2.48	178	2.46	7.24	0.29	0	0.29	0.29	0.225102	Bos Taurus				P 21 21 21	P 21 21 21	0.1M Hepes (pH 7.5), 0.2M KSCN, 16% PEG 8000, VAPOR DIFFUSION, HANGING DROP, temperature 277K	7.5% PEG 3350 50mM HEPES 100mM KSCN 10% Sucrose, pH 7.0, VAPOR DIFFUSION, HANGING DROP, temperature 293K
2HVK.A	3HPL.A	0.32	0.99675	219	1.9	219	3.2	7.54	0.32	0	0.32	0.32	0.229893	Mus Musculus	Escherichia Coli	Nonan-1-Ol		I 4	I 4	18-25% PEG 400, 50mM Mg(Ac)2, 50mM NaAc (pH5) or Na Cacodylate (pH6) or Hepes (PH 7), pH 6.5, VAPOR DIFFUSION, temperature 293K	20-25% PEG 400, 50 mM magnesium acetate, 50 mM sodium acetate, pH 5.0-6.0, VAPOR DIFFUSION, SITTING DROP, temperature 298K
3FFG.A	2PHB.A	0.32	0.99677	234	1.54	234	2.3	7.64	0.32	0	0.32	0.32	0.22455	Homo Sapiens	Escherichia Coli	(R)-6-(2'-((3-Hydroxypyrrolidin-1-Yl)Methyl)Biphenyl-4-Yl)-1-(3-(5-Oxo-4,5-Dihydro-1H-1,2,4-Triazol-3-Yl)Phenyl)-3-(Trifluoromethyl)-5,6-Dihydro-1H-Pyrazolo[3,4-C]Pyridin-7(4H)-One	(2R,4R)-N~1~-(4-Chlorophenyl)-N~2~-[2-Fluoro-4-(2-Oxopyridin-1(2H)-Yl)Phenyl]-4-Methoxypyrrolidine-1,2-Dicarboxamide	P 21 21 21	P 21 21 21	200 mM Sodium Acetate, pH 5.5, 18% PEG6000, vapor diffusion, hanging drop, temperature 277K
1AI1.H	1ACY.H	0.31	0.9968	221	2.8	221	3	7.54	0.31	0	0.31	0.31	0.221984	Mus Musculus				C 2 2 21	C 2 2 21	pH 6.5
1KYO.E	1EZV.E	0.29	0.99684	185	2.97	185	2.3	7.34	0.29	0	0.29	0.29	0.221782	Saccharomyces Cerevisiae	Escherichia Coli	Fe2S2 (Inorganic) Cluster	Fe2S2 (Inorganic) Cluster	P 1 21 1	C 1 2 1	PEG4000, 20 mM Tris, 0.05 % Undecyl-maltopyranoside, pH 7.5, VAPOR DIFFUSION, HANGING DROP, temperature 277K	5 % PEG 4000, 100 mM Tris, 0.05 % Undecyl-maltoside, 1 micromolar stigmatellin, pH 8.0, microseeding, temperature 277K
1K4C.B	3OGC.B	0.3	0.99695	212	2	212	3.8	7.54	0.3	0	0.3	0.3	0.21807	Mus Musculus	Escherichia Coli			I 4	I 4	PEG 400, Magnesium Acetate, Sodium Acetate, pH 5.4, VAPOR DIFFUSION, SITTING DROP, temperature 298K	PEG 400, MgAcetate, MES, pH 6.5, hanging drop, temperature 293K, VAPOR DIFFUSION, HANGING DROP
4QLQ.L	4R02.L	0.31	0.99697	222	2.4	222	2.5	7.54	0.31	0	0.31	0.31	0.221626	Saccharomyces Cerevisiae	Saccharomyces Cerevisiae			P 1 21 1	P 1 21 1	20mM MgAc2, 100mM MES, 13% MPD, pH 6.8, VAPOR DIFFUSION, HANGING DROP, temperature 293K	20 MM MGAC2, 13% MPD, PH 6.8, VAPOR DIFFUSION, HANGING DROP, TEMPERATURE 293K
1G65.D	2GPL.D	0.32	0.99699	242	2.25	242	2.81	7.64	0.32	0	0.32	0.32	0.221932	Saccharomyces Cerevisiae	Saccharomyces Cerevisiae	Magnesium Ion		P 1 21 1	P 1 21 1	0.1M Mes, pH 6.8 11% MPD 25mM MgAc2, VAPOR DIFFUSION, HANGING DROP, temperature 298.0K	20mM MgAc2; 0.1M MES, 12% MPD; crystals appeared within 7 days; crystal size 0.2 x 0.2 x 0.6 mm3, pH 6.7, VAPOR DIFFUSION, HANGING DROP, temperature 293K
1G65.E	2GPL.E	0.31	0.99706	233	2.25	233	2.81	7.64	0.31	0	0.31	0.31	0.21786	Saccharomyces Cerevisiae	Saccharomyces Cerevisiae			P 1 21 1	P 1 21 1	0.1M Mes, pH 6.8 11% MPD 25mM MgAc2, VAPOR DIFFUSION, HANGING DROP, temperature 298.0K	20mM MgAc2; 0.1M MES, 12% MPD; crystals appeared within 7 days; crystal size 0.2 x 0.2 x 0.6 mm3, pH 6.7, VAPOR DIFFUSION, HANGING DROP, temperature 293K
1HKI.A	1LQ0.A	0.37	0.99715	365	2.55	365	2.2	8.03	0.37	0	0.37	0.37	0.224601	Homo Sapiens	Cricetulus Griseus	Methyl N-Acetyl Allosamine		P 43 21 2	P 43 21 2	25 % PEG 550 MME, 0.01 M ZNSO4, 0.1 M MES PH 6.5	pH 5.6, VAPOR DIFFUSION, HANGING DROP, temperature 298K
1Y3V.A	1Y5U.T	0.29	0.9973	223	1.6	223	1.6	7.54	0.29	0	0.29	0.29	0.206995	Bos Taurus	Escherichia Coli	Calcium Ion	Calcium Ion	P 21 21 21	P 31 2 1	ammonium sulfate, MES, calcium chloride, benzamidinium hydrochloride, pH 6.00, VAPOR DIFFUSION, HANGING DROP, temperature 298K	PEG 8000, Imidazole, Ammonium sulfate, pH 7.0, VAPOR DIFFUSION, HANGING DROP, temperature 293.15K
1CLS.B	1VWT.B	0.24	0.99731	146	1.9	146	1.9	6.92	0.24	0	0.24	0.24	0.201813	Homo Sapiens	Escherichia Coli	Protoporphyrin Ix Containing Fe	Protoporphyrin Ix Containing Fe	P 1 21 1	P 1 21 1
3H9O.A	3RWQ.A	0.32	0.99733	311	2.3	311	2.55	7.74	0.32	0	0.32	0.32	0.204171	Homo Sapiens	Spodoptera Frugiperda	2-(1H-Imidazol-1-Yl)-9-Methoxy-8-(2-Methoxyethoxy)Benzo[C][2,7]Naphthyridin-4-Amine	[4-Amino-7-(Propan-2-Yl)-7H-Pyrrolo[2,3-D]Pyrimidin-5-Yl](6-{[2-(Pyridin-3-Yl)Ethyl]Amino}Pyrazin-2-Yl)Methanone	P 32 2 1	P 32 2 1	VAPOR DIFFUSION, HANGING DROP	Ammonium Sulfate, pH 7.0, VAPOR DIFFUSION, temperature 293K
1E2S.P	1AUK.A	0.19	0.99736	489	2.35	489	2.1	8.3	0.19	0	0.19	0.19	0.105932	Homo Sapiens	Mesocricetus Auratus	N,4-Dihydroxy-N-Oxo-3-(Sulfooxy)Benzenaminium	2-Aminopropanedioic Acid	I 4 2 2	I 4 2 2	PROTEIN WAS CRYSTALLIZED BY VAPOR DIFFUSION IN HANGING DROPS AT 291 K. SOLUTION CONTAINING 10MGML PROTEIN, 10 MM TRISHCL (PH 7.4) AND 150 MM NACL WAS MIXED WITH SAME VOLUME OF RESERVOIR SOLUTION, CONTAINING 100 MM NA-ACETATE (PH 5.0 - 5.4) AND 10 - 13 % PEG 6000	PROTEIN WAS CRYSTALLIZED BY VAPOR DIFFUSION IN HANGING DROPS AT 291 K. SOLUTION CONTAINING 10MGML PROTEIN, 10 MM TRISHCL (PH 7.4) AND 150 MM NACL WAS MIXED WITH SAME VOLUME OF RESERVOIR SOLUTION, CONTAINING 100 MM NA-ACETATE (PH 5.0 - 5.4) AND 10 - 13 %
1G4I.A	1UNE.A	0.21	0.99738	123	0.97	123	1.5	6.7	0.21	0	0.21	0.21	0.190302	Bos Taurus	Escherichia Coli	Calcium Ion	Calcium Ion	P 21 21 21	P 21 21 21	MPD, calcium chloride, Tris buffer, pH 7.6, SMALL TUBES, temperature 293K	CRYSTALS WERE GROWN BY CO-CRYSTALLIZATION BY THE HANGING DROP VAPOR DIFFUSION METHOD USING THE CONDITIONS 5 (MICRO)L OF THE PROTEIN (15 MGML OF THE PROTEIN), 5MM CACL2, 50MM TRIS BUFFER, PH 7.2 AND 3.0 (MICRO)L OF 50% MPD IN THE DROPLET. THE RESERVOIR CO
1IPH.A	1GGF.A	0.47	0.9974	753	2.8	753	2.28	8.49	0.47	0	0.47	0.47	0.233895	Escherichia Coli	Escherichia Coli	Protoporphyrin Ix Containing Fe	Protoporphyrin Ix Containing Fe	P 1 21 1	P 1 21 1		PEG 3350, LiCl, Tris-HCl. Before data collection the protein crystal was soaked during a few seconds in the solution with 2M hydrogen peroxide., pH 9.0, temperature 297.0K
1Y1Y.S	1Y1V.S	0.25	0.99747	179	4	179	3.8	7.34	0.25	0	0.25	0.25	0.193632	Saccharomyces Cerevisiae	Escherichia Coli		Magnesium Ion	C 2 2 21	C 2 2 21
1G65.F	2GPL.F	0.29	0.99757	244	2.25	244	2.81	7.64	0.29	0	0.29	0.29	0.200553	Saccharomyces Cerevisiae	Saccharomyces Cerevisiae	Magnesium Ion		P 1 21 1	P 1 21 1	0.1M Mes, pH 6.8 11% MPD 25mM MgAc2, VAPOR DIFFUSION, HANGING DROP, temperature 298.0K	20mM MgAc2; 0.1M MES, 12% MPD; crystals appeared within 7 days; crystal size 0.2 x 0.2 x 0.6 mm3, pH 6.7, VAPOR DIFFUSION, HANGING DROP, temperature 293K
1G65.G	2GPL.G	0.29	0.99757	243	2.25	243	2.81	7.64	0.29	0	0.29	0.29	0.200839	Saccharomyces Cerevisiae	Saccharomyces Cerevisiae	Magnesium Ion		P 1 21 1	P 1 21 1	0.1M Mes, pH 6.8 11% MPD 25mM MgAc2, VAPOR DIFFUSION, HANGING DROP, temperature 298.0K	20mM MgAc2; 0.1M MES, 12% MPD; crystals appeared within 7 days; crystal size 0.2 x 0.2 x 0.6 mm3, pH 6.7, VAPOR DIFFUSION, HANGING DROP, temperature 293K
3V7X.A	2ILI.A	0.31	0.99757	259	1.03	259	1.05	7.74	0.31	0	0.31	0.31	0.210051	Homo Sapiens	Escherichia Coli Bl21	N-[2-(3,4-Dimethoxyphenyl)Ethyl]-4-Sulfamoylbenzamide	Zinc Ion	P 1 21 1	P 1 21 1	3 M ammonium sulfate, 50 mM Tris-HCl, 2 mM 4-(Hydroxymercuri)benzoate, pH 7.5, VAPOR DIFFUSION, HANGING DROP, temperature 291K	100 mM tris-Cl, 1.15 M sodium citrate, pH 7.8, VAPOR DIFFUSION, HANGING DROP, temperature 277K
1XAA.A	1G2U.A	0.33	0.99758	345	2.1	345	2.1	8.03	0.33	0	0.33	0.33	0.203806	Thermus Thermophilus	Escherichia Coli			P 32 2 1	P 32 2 1		0.66M ammonium sulfate, 10mM phosphate buffer, 28mgml protein , pH 6.5, VAPOR DIFFUSION, HANGING DROP, temperature 293K
1FNS.A	1OAK.A	0.26	0.9976	196	2	196	2.2	7.44	0.26	0	0.26	0.26	0.194542	Homo Sapiens	Escherichia Coli			C 1 2 1	C 1 2 1		pH 8
1NQC.A	3N4C.A	0.27	0.99761	217	1.8	217	1.9	7.54	0.27	0	0.27	0.27	0.194614	Homo Sapiens	Trichoplusia Ni	N-[(1R)-2-(Benzylsulfanyl)-1-Formylethyl]-N-(Morpholin-4-Ylcarbonyl)-L-Phenylalaninamide	Dimethyl Sulfoxide	P 21 21 21	P 41 2 2	Sodium Acetate, Ammonium Sulphate, pH 5.5, VAPOR DIFFUSION, HANGING DROP, temperature 293K	Composition of crystallisation solution (including components from protein prep): 50 mM NaAcetate; 0.25 M NaCl; coconcentrated with inhibitor; 4% DMSO; 26% PEG 4K; 0.1 M NaCitrate pH=5.0; 0,2 M (NH4)2SO4. Cryoprotectant composition: 26% PEG 4K, 0.1 M NaCi
1RLA.A	3RLA.A	0.32	0.99763	323	2.1	323	2.54	7.93	0.32	0	0.32	0.32	0.201735	Rattus Norvegicus	Escherichia Coli Bl21(De3)	Manganese (Ii) Ion	Manganese (Ii) Ion	P 32	P 32		12 - 18% PEG 8000, 50 MM BICINE PH = 8.5, 0.05% AZIDE, 1 MM MNCL2
1G65.H	2GPL.H	0.27	0.99769	222	2.25	222	2.81	7.54	0.27	0	0.27	0.27	0.193029	Saccharomyces Cerevisiae	Saccharomyces Cerevisiae	Magnesium Ion	Benzyl [12-(2-Amino-2-Oxoethyl)-4-Nitro-10,13-Dioxo-15-[(Propylamino)Carbonyl]-2-Oxa-11,14-Diazatricyclo[15 .2.2.1~3,7~]Docosa-1(19),3(22),4,6,17,20-Hexaen-9-Yl]Carbamate	P 1 21 1	P 1 21 1	0.1M Mes, pH 6.8 11% MPD 25mM MgAc2, VAPOR DIFFUSION, HANGING DROP, temperature 298.0K	20mM MgAc2; 0.1M MES, 12% MPD; crystals appeared within 7 days; crystal size 0.2 x 0.2 x 0.6 mm3, pH 6.7, VAPOR DIFFUSION, HANGING DROP, temperature 293K
4BY7.G	4BXX.G	0.24	0.99769	171	3.15	171	3.28	7.24	0.24	0	0.24	0.24	0.189238	Saccharomyces Cerevisiae	Escherichia Coli	4-(2-Hydroxyethyl)-1-Piperazine Ethanesulfonic Acid		C 2 2 21	C 2 2 21	5-7% PEG6000, 50 MM HEPES PH 7.0, 200 MM AMMONIUM ACETATE, 300 MM SODIUM ACETATE, 5 MM TCEP, VAPOR DIFFUSION, HANGING DROP, TEMPERATURE 293 K	5-7% PEG6000, 50 MM HEPES PH 7.0, 300 MM SODIUM ACETATE, 5 MM TCEP, VAPOR DIFFUSION, HANGING DROP, TEMPERATURE 293 K
1MBU.A	1MBX.A	0.21	0.99782	142	2.3	142	2.25	6.92	0.21	0	0.21	0.21	0.178673	Escherichia Coli	Escherichia Coli	Glycerol	Glycerol	P 31 2 1	P 31 2 1		glycerol, bis-tris , yttrium chloride, pH 6.7, VAPOR DIFFUSION, HANGING DROP, temperature 21K
1R27.A	1Y4Z.A	0.26	0.99786	1246	2	1246	2	8.75	0.26	0	0.26	0.26	0.11498	Escherichia Coli	Escherichia Coli	2-Amino-5,6-Dimercapto-7-Methyl-3,7,8A,9-Tetrahydro-8-Oxa-1,3,9,10-Tetraaza-Anthracen-4-One Guanosine Dinucleotide	Molybdenum(Vi) Ion	I 2 2 2	C 2 2 21	PEG 1500, NaCl, MgCl2, pH 7.0, VAPOR DIFFUSION, HANGING DROP, temperature 298K	peg 3000, sodium acetate, potassium chloride, EDTA, pH 7.0, VAPOR DIFFUSION, SITTING DROP, temperature 291K
4QLQ.C	4R02.C	0.27	0.99786	254	2.4	254	2.5	7.64	0.27	0	0.27	0.27	0.184164	Saccharomyces Cerevisiae	Saccharomyces Cerevisiae			P 1 21 1	P 1 21 1	20mM MgAc2, 100mM MES, 13% MPD, pH 6.8, VAPOR DIFFUSION, HANGING DROP, temperature 293K	20 MM MGAC2, 13% MPD, PH 6.8, VAPOR DIFFUSION, HANGING DROP, TEMPERATURE 293K
1JSF.A	1JKC.A	0.2	0.99787	130	1.15	130	1.6	6.92	0.2	0	0.2	0.2	0.176806	Homo Sapiens	Saccharomyces Cerevisiae	Nitrate Ion	Nitrate Ion	P 21 21 21	P 21 21 21	3M AMMONIUM NITRATE SOLUTION WITH PH 4.5 ACETATE BUFFER AND 2% PROTEIN, VAPOR DIFFUSION OVER 5M AMMONIUM NITRATE AT ROOM TEMPERATURE.	5 M NH4NO3 IN 20 MM NA ACETATE (PH4.5)
1MAL.A	1MPQ.A	0.34	0.99787	421	3.1	421	3	8.12	0.34	0	0.34	0.34	0.19782	Escherichia Coli	Escherichia Coli		Alpha-D-Glucose	C 2 2 21	C 2 2 21		pH 7.
1PT9.A	1U31.A	0.23	0.99792	207	2.42	207	2.2	7.34	0.23	0	0.23	0.23	0.16865	Homo Sapiens	Escherichia Coli	Glycerol	Glycerol	P 41 2 2	P 41 2 2	ammonium sulfate, peg 400, glycerol, pH 7.00, VAPOR DIFFUSION, SITTING DROP, temperature 100K	ammonium sulphate, MES, dioxane, pH 6.5, VAPOR DIFFUSION, HANGING DROP, temperature 281K
1E4V.A	1AKE.A	0.25	0.99793	214	1.85	214	2	7.54	0.25	0	0.25	0.25	0.181107	Escherichia Coli	Escherichia Coli	Bis(Adenosine)-5'-Pentaphosphate	Bis(Adenosine)-5'-Pentaphosphate	P 21 2 21	P 21 2 21	pH 6.70
1NAL.1	1FDY.A	0.29	0.99793	297	2.2	297	2.45	7.93	0.33	0	0.33	0.316667	0.205058	Escherichia Coli	Escherichia Coli	Sulfate Ion	3-Hydroxypyruvic Acid	P 32 2 1	P 32 2 1		HANGING DROP VAPOR DIFFUSION. WELL: 53% SATURATED AMMONIUM SULFATE, 75 MILLIMOLAR SODIUM PHOSPHATE BUFFER (PH 6.9). DROP: EQUAL VOLUMES OF WELL SOLUTION AND PRE-REACTED ENZYMEHYDROXYPYRUVATE COMPLEX (SEE JRNL REFERENCE), vapor diffusion - hanging drop
3LXE.A	2NN7.A	0.27	0.99796	260	1.9	260	1.85	7.74	0.27	0	0.27	0.27	0.182709	Homo Sapiens	Escherichia Coli Bl21(De3)	[(3As,5Ar,8Ar,8Bs)-2,2,7,7-Tetramethyltetrahydro-3Ah-Bis[1,3]Dioxolo[4,5-B:4',5'-D]Pyran-3A-Yl]Methyl Sulfamate	Dimethyl Sulfoxide	P 21 21 21	P 21 21 21	30% wv PEG 4000, 0.2M sodium acetate, 0.1M TRIS-HCl, pH 8.5, VAPOR DIFFUSION, HANGING DROP, temperature 293K	PEG 3350, NaCl, HEPES, Tris, pH 7.0, vapor diffusion, temperature 277K
1YAZ.A	1B4T.A	0.21	0.99798	153	1.7	153	1.8	7.02	0.21	0	0.21	0.21	0.173177	Saccharomyces Cerevisiae	Escherichia Coli	Azide Ion	Chloride Ion	H 3 2	H 3 2	pH 7.5	pH 7.5
1MBU.C	1MBX.C	0.15	0.99802	106	2.3	106	2.25	5.86	0.15	0	0.15	0.15	0.145754	Escherichia Coli	Escherichia Coli			P 31 2 1	P 31 2 1		glycerol, bis-tris , yttrium chloride, pH 6.7, VAPOR DIFFUSION, HANGING DROP, temperature 21K
1C1N.A	2PTN.A	0.25	0.99806	223	1.4	223	1.55	7.54	0.25	0	0.25	0.25	0.178444	Bos Taurus		Benzamidine	Calcium Ion	P 31 2 1	P 21 21 21	TRYPSIN-BENZAMIDINE, P3(1) 2 1 WERE GROWN BY VAPOR DIFFUSION, AS DESCRIBED FOR P2(1) 2(1) 2(1) (LARGE CELL) (MANGEL, ET AL., BIOCHEMISTRY 29, 8351-8357, 1990) THE CRYSTAL WAS SOAKED FOR 10 DAYS IN A CHLORIDE-FREE SOLUTION OF 1.02 M MGSO4 . 7 H2O,1.62 M ZNSO4 . 7 H2O, 0.50 M ZINC ACETATE DIHYDRATE, PH 5.11. THE SOAKING SOLUTION WAS PERIODICALLY REPLACED.
4QLQ.J	4R02.J	0.23	0.99807	198	2.4	198	2.5	7.44	0.23	0	0.23	0.23	0.171444	Saccharomyces Cerevisiae	Saccharomyces Cerevisiae		Magnesium Ion	P 1 21 1	P 1 21 1	20mM MgAc2, 100mM MES, 13% MPD, pH 6.8, VAPOR DIFFUSION, HANGING DROP, temperature 293K	20 MM MGAC2, 13% MPD, PH 6.8, VAPOR DIFFUSION, HANGING DROP, TEMPERATURE 293K
1PO9.A	1YBQ.A	0.31	0.9981	390	2	390	2	7.93	0.31	0	0.31	0.31	0.18447	Escherichia Coli	Escherichia Coli	Lysine Nz-Carboxylic Acid	L-Beta-Aspartylhistidine	P 4 21 2	P 4 21 2		PEG8000, homopipes, magnesium chloride, pH 5.0, VAPOR DIFFUSION, HANGING DROP, temperature 298K
4QLQ.F	4R02.F	0.25	0.99812	288	2.4	288	2.5	7.64	0.25	0	0.25	0.25	0.163517	Saccharomyces Cerevisiae	Saccharomyces Cerevisiae			P 1 21 1	P 1 21 1	20mM MgAc2, 100mM MES, 13% MPD, pH 6.8, VAPOR DIFFUSION, HANGING DROP, temperature 293K	20 MM MGAC2, 13% MPD, PH 6.8, VAPOR DIFFUSION, HANGING DROP, TEMPERATURE 293K
1G65.I	2GPL.I	0.23	0.99813	204	2.25	204	2.81	7.44	0.23	0	0.23	0.23	0.169557	Saccharomyces Cerevisiae	Saccharomyces Cerevisiae	Magnesium Ion		P 1 21 1	P 1 21 1	0.1M Mes, pH 6.8 11% MPD 25mM MgAc2, VAPOR DIFFUSION, HANGING DROP, temperature 298.0K	20mM MgAc2; 0.1M MES, 12% MPD; crystals appeared within 7 days; crystal size 0.2 x 0.2 x 0.6 mm3, pH 6.7, VAPOR DIFFUSION, HANGING DROP, temperature 293K
1GHZ.A	1TPP.A	0.24	0.99815	223	1.39	223	1.4	7.54	0.24	0	0.24	0.24	0.171306	Bos Taurus		2-(2-Oxo-1,2-Dihydro-Pyridin-3-Yl)-1H-Benzoimidazole-5-Carboxamidine	(2S)-3-(4-Carbamimidoylphenyl)-2-Hydroxypropanoic Acid	P 31 2 1	P 21 21 21	magnesium sulfate soak at pH 7.0. vapor diffusion at 298 K, pH 8.10
1BDI.A	2PUF.A	0.28	0.99824	340	3	340	3	7.93	0.28	0	0.28	0.28	0.173709	Escherichia Coli	Escherichia Coli Bl21	Hypoxanthine	Guanine	C 2 2 21	C 2 2 21		pH 7.40, VAPOR DIFFUSION, HANGING DROP, temperature 293.00K
1CLS.A	1VWT.A	0.18	0.99825	141	1.9	141	1.9	6.92	0.18	0	0.18	0.18	0.153611	Homo Sapiens	Escherichia Coli	Protoporphyrin Ix Containing Fe	Protoporphyrin Ix Containing Fe	P 1 21 1	P 1 21 1
1KYO.A	1EZV.A	0.31	0.99828	430	2.97	430	2.3	8.21	0.31	0	0.31	0.31	0.179263	Saccharomyces Cerevisiae	Escherichia Coli			P 1 21 1	C 1 2 1	PEG4000, 20 mM Tris, 0.05 % Undecyl-maltopyranoside, pH 7.5, VAPOR DIFFUSION, HANGING DROP, temperature 277K	5 % PEG 4000, 100 mM Tris, 0.05 % Undecyl-maltoside, 1 micromolar stigmatellin, pH 8.0, microseeding, temperature 277K
1QF4.A	1CH8.A	0.31	0.99831	431	2.2	431	2.5	8.21	0.31	0	0.31	0.31	0.179142	Escherichia Coli	Escherichia Coli	Guanosine-5'-Diphosphate	Guanosine 5'-Diphosphate 2':3'-Cyclic Monophosphate	P 32 2 1	P 32 2 1	pH 6.0	16% PEG 8000, 100MM NA-CACODYLATE (PH 6.5)
4M2T.A	4M1M.A	0.45	0.9984	1282	4.35	1282	3.8	8.75	0.45	0	0.45	0.45	0.197758	Mus Musculus	Komagataella Pastoris	(4S,11S,18S)-4,11,18-Tri(Propan-2-Yl)-6,13,20-Triselena-3,10,17,22,23,24-Hexaazatetracyclo[17.2.1.1~5,8~.1~12,15~]Tetracosa-1(21),5(24),7,12(23),14,19(22)-Hexaene-2,9,16-Trione	Mercury (Ii) Ion	P 21 21 21	P 21 21 21
2IH3.A	2HFE.A	0.22	0.99842	219	1.72	219	2.25	7.54	0.22	0	0.22	0.22	0.158052	Mus Musculus	Escherichia Coli			I 4	I 4	20-25% PEG 400, 50 mM Magnesium acetate, 150 mM KCl, pH 6.0. Crystals were cryoprotected by increasing PEG concentration to 40%, VAPOR DIFFUSION, HANGING DROP, temperature 293K	20-25% PEG400, 50 mM Magnesium Acetate, 0.3M RbCl, pH 6.5, VAPOR DIFFUSION, SITTING DROP, temperature 295K
1S0Q.A	1NC6.A	0.22	0.99845	223	1.02	223	1.9	7.54	0.22	0	0.22	0.22	0.157031	Bos Taurus	Escherichia Coli	Calcium Ion	(2S,4R)-1-Acetyl-N-[(1S)-4-[(Aminoiminomethyl)Amino]-1-(2-Benzothiazolylcarbonyl)Butyl]-4-Hydroxy-2-Pyrrolidinecarboxamide	P 21 21 21	P 31 2 1	PEG 6000, Ammonium Sulphate, Calcium Chloride, TRIS-HCl, pH 8, VAPOR DIFFUSION, HANGING DROP, temperature 100K	magnesium chloride, pH 7.75, VAPOR DIFFUSION, HANGING DROP, temperature 298K
1AB9.B	2GMT.B	0.17	0.99847	131	1.6	131	1.8	6.92	0.17	0	0.17	0.17	0.149778			Sulfate Ion	(2S) N-Acetyl-L-Alanyl-Alphal-Phenylalanyl-Chloroethylketone	P 42 21 2	P 42 21 2	ALPHA-CHYMOTRYPSIN WAS DISSOLVED IN POTASSIUM BORATE (PH8.6) AND WAS INCUBATED AT 310K FOR 6 HOURS. SOLID AMMONIUM SULFATE WAS ADDED TO THE SOLUTION, AND THE PRECIPITATE FORMED WAS RECOVERED AND RE-DISSOLVED WITH WATER. CRYSTALLIZATION WAS DONE WITH A SITTING-DROP VAPOR-DIFFUSION PROCEDURE, IN WHICH PROTEIN SOLUTION (15MGML) CONTAINING 10MM CACODYLATE, 0.75% SATURATED ACETYLTRIMETHYL AMMONIUM AND…
3TGI.E	1BRB.E	0.21	0.99852	223	1.8	223	2.1	7.54	0.21	0	0.21	0.21	0.149893	Rattus Norvegicus		Calcium Ion		P 32 2 1	P 32 2 1	30% PEG 4000 0.2 M LISO4 0.1 M TRIS PH 8.5
1A8A.A	1BC3.A	0.25	0.99857	319	1.9	319	1.95	7.93	0.25	0	0.25	0.25	0.158227	Rattus Norvegicus	Escherichia Coli	Acetyl Group	Calcium Ion	H 3	H 3	PROTEIN CRYSTALLIZED FROM AMMONIUM SULFATE, 20MM CACL2, 50MM HEPES, PH 8.2; SOAKED IN 20% PEG, 20MM CACL2, 80MM GSE, PH 7.1	PROTEIN CRYSTALLIZED FROM AMMONIUM SULFATE, 20MM CACL2, 50MM HEPPS, PH 8.2
4QLQ.I	4R02.I	0.2	0.99858	205	2.4	205	2.5	7.44	0.2	0	0.2	0.2	0.147176	Saccharomyces Cerevisiae	Saccharomyces Cerevisiae	Magnesium Ion	Magnesium Ion	P 1 21 1	P 1 21 1	20mM MgAc2, 100mM MES, 13% MPD, pH 6.8, VAPOR DIFFUSION, HANGING DROP, temperature 293K	20 MM MGAC2, 13% MPD, PH 6.8, VAPOR DIFFUSION, HANGING DROP, TEMPERATURE 293K
1BKA.A	1LFG.A	0.34	0.99862	691	2.4	691	2.2	8.57	0.35	0	0.35	0.346667	0.176287	Homo Sapiens		Fe (Iii) Ion	Carbonate Ion	P 21 21 21	P 21 21 21
1CPY.A	1YSC.A	0.27	0.99863	421	2.6	421	2.8	8.21	0.27	0	0.27	0.27	0.157093	Saccharomyces Cerevisiae		N-Acetyl-D-Glucosamine	2-(Acetylamino)-2-Deoxy-A-D-Glucopyranose	P 21 3	P 21 3
4EOU.A	1S5T.A	0.23	0.99863	292	2.3	292	2.3	7.93	0.23	0	0.23	0.23	0.14976	Escherichia Coli	Escherichia Coli	Glycerol		P 31 2 1	P 31 2 1	6% wv N-octyl-R-glucopyranoside, 1.8 M potassium phosphate dibasic, pH 10.0, VAPOR DIFFUSION, HANGING DROP, temperature 277K	Drop contains: potassium phosphate (0.0012ml, 1.8M, pH10), N-octyl-beta-R-glucopyrandoside (0.0006ml, 6% wv), VAPOR DIFFUSION, HANGING DROP, temperature 277K
4QLQ.D	4R02.D	0.21	0.99863	260	2.4	260	2.5	7.64	0.21	0	0.21	0.21	0.142107	Saccharomyces Cerevisiae	Saccharomyces Cerevisiae			P 1 21 1	P 1 21 1	20mM MgAc2, 100mM MES, 13% MPD, pH 6.8, VAPOR DIFFUSION, HANGING DROP, temperature 293K	20 MM MGAC2, 13% MPD, PH 6.8, VAPOR DIFFUSION, HANGING DROP, TEMPERATURE 293K
1SYN.A	1TSD.A	0.22	0.99864	265	2	265	1.95	7.84	0.23	0	0.23	0.226667	0.152404	Escherichia Coli	Escherichia Coli	S)-2-(5(((1,2-Dihydro-3-Methyl-1-Oxobenzo(F)Quinazolin-9-Yl)Methyl)Amino)1-Oxo-2-Isoindolinyl)Glutaric Acid	Beta-Mercaptoethanol	P 63	P 63
4QLQ.A	4R02.A	0.22	0.99864	250	2.4	250	2.5	7.74	0.22	0	0.22	0.22	0.150877	Saccharomyces Cerevisiae	Saccharomyces Cerevisiae			P 1 21 1	P 1 21 1	20mM MgAc2, 100mM MES, 13% MPD, pH 6.8, VAPOR DIFFUSION, HANGING DROP, temperature 293K	20 MM MGAC2, 13% MPD, PH 6.8, VAPOR DIFFUSION, HANGING DROP, TEMPERATURE 293K
4TT3.D	4TSF.D	0.28	0.99867	480	3.21	480	3.2	8.3	0.28	0	0.28	0.28	0.156924	Bos Taurus	Escherichia Coli Bl21(De3)	Adenosine-5'-Diphosphate	Adenosine-5'-Diphosphate	P 21 21 21	P 21 21 21	PEG 4000, Tris-HCl, magnesium chloride, EDTA, ATP, NaCl, spermidine	Tris-HCl, PEG 4000, magnesium chloride, EDTA, NaCl, spermidine
4QLQ.G	4R02.G	0.2	0.99875	252	2.4	252	2.5	7.74	0.2	0	0.2	0.2	0.136787	Saccharomyces Cerevisiae	Saccharomyces Cerevisiae	Magnesium Ion	Magnesium Ion	P 1 21 1	P 1 21 1	20mM MgAc2, 100mM MES, 13% MPD, pH 6.8, VAPOR DIFFUSION, HANGING DROP, temperature 293K	20 MM MGAC2, 13% MPD, PH 6.8, VAPOR DIFFUSION, HANGING DROP, TEMPERATURE 293K
4QLQ.E	4R02.E	0.2	0.99881	234	2.4	234	2.5	7.64	0.2	0	0.2	0.2	0.140343	Saccharomyces Cerevisiae	Saccharomyces Cerevisiae			P 1 21 1	P 1 21 1	20mM MgAc2, 100mM MES, 13% MPD, pH 6.8, VAPOR DIFFUSION, HANGING DROP, temperature 293K	20 MM MGAC2, 13% MPD, PH 6.8, VAPOR DIFFUSION, HANGING DROP, TEMPERATURE 293K
3BTQ.I	3BTD.I	0.08	0.99883	58	1.9	58	1.9	5.19	0.08	0	0.08	0.08	0.109945	Bos Taurus	Escherichia Coli	Sulfate Ion	Sulfate Ion	I 2 2 2	I 2 2 2	pH 7.5	pH 7.5
3BTG.I	3BTF.I	0.08	0.99888	58	1.9	58	1.8	5.19	0.08	0	0.08	0.08	0.109945	Bos Taurus	Escherichia Coli	Sulfate Ion	Sulfate Ion	I 2 2 2	I 2 2 2	0.1 M HEPES PH 7.5 48% AMMONIUM SULPHATE	0.1 M HEPES PH 7.5 48% AMMONIUM SULPHATE
2HHB.B	4HHB.B	0.15	0.99893	146	1.74	146	1.74	6.92	0.15	0	0.15	0.15	0.126133	Homo Sapiens		Protoporphyrin Ix Containing Fe	Protoporphyrin Ix Containing Fe	P 1 21 1	P 1 21 1
1A85.A	1A86.A	0.15	0.99894	158	2	158	2	7.02	0.16	0	0.16	0.156667	0.127505	Homo Sapiens	Homo Sapiens	N~1~-(3-Aminobenzyl)-N~2~-[(2R)-2-(Hydroxycarbamoyl)-4-Methylpentanoyl]-L-Aspartamide	N-Benzyl-N~2~-[(2R)-2-(Hydroxycarbamoyl)-4-Methylpentanoyl]-L-Alpha-Asparagine	P 21 21 21	P 21 21 21
2HHB.A	4HHB.A	0.14	0.99895	141	1.74	141	1.74	6.92	0.14	0	0.14	0.14	0.119475	Homo Sapiens		Protoporphyrin Ix Containing Fe	Protoporphyrin Ix Containing Fe	P 1 21 1	P 1 21 1
4QLQ.B	4R02.B	0.19	0.99896	258	2.4	258	2.5	7.74	0.19	0	0.19	0.19	0.12891	Saccharomyces Cerevisiae	Saccharomyces Cerevisiae			P 1 21 1	P 1 21 1	20mM MgAc2, 100mM MES, 13% MPD, pH 6.8, VAPOR DIFFUSION, HANGING DROP, temperature 293K	20 MM MGAC2, 13% MPD, PH 6.8, VAPOR DIFFUSION, HANGING DROP, TEMPERATURE 293K
1IJF.B	1IJE.B	0.11	0.99899	90	3	90	2.4	6.11	0.11	0	0.11	0.11	0.116117	Saccharomyces Cerevisiae	Escherichia Coli	Magnesium Ion		P 21 21 21	P 21 21 21	mmE2K, Tris, Hepes, KCl, DTT, pH 8.2, VAPOR DIFFUSION, SITTING DROP, temperature 277K	mmE2K, Tris, Hepes, KCl, DTT, pH 8.2, VAPOR DIFFUSION, SITTING DROP, temperature 277K
1QRP.E	1PSO.E	0.21	0.99906	326	1.96	326	2	7.93	0.21	0	0.21	0.21	0.132004	Homo Sapiens		Methyl N-[(2S)-2-({(S)-Hydroxy[(1R)-3-Methyl-1-{[N-(3-Methylbutanoyl)-L-Valyl-L-Valyl]Amino}Butyl]Phosphoryl}Oxy)-3-Phenylpropanoyl]-L-Alanyl-L-Alaninate		P 21 21 21	P 21 21 21	40% AMMONIUM SULFATE, 100MM SODIUM ACETATE, 5% MPD, pH 5.0, VAPOR DIFFUSION, HANGING DROP, temperature 293K
2AL1.A	2AL2.A	0.23	0.99906	436	1.5	436	1.85	8.3	0.23	0	0.23	0.23	0.13247	Saccharomyces Cerevisiae	Escherichia Coli	2-Phosphoglyceric Acid	2-Phosphoglyceric Acid	P 1 21 1	P 1 21 1	PEG 8000, potassium chloride, pH 8.0, batch, temperature 293K	PEG 8000, potasssium chloride, pH 8.0, Batch, temperature 293K
4KJ0.V	4KIY.V	0.28	0.99907	704	2.9	704	2.9	8.57	0.28	0	0.28	0.28	0.141714	Escherichia Coli	Escherichia Coli		Phosphomethylphosphonic Acid Guanylate Ester	P 1 21 1	P 1 21 1	PEG8k, KSCN, pH 6.5, microbatch, temperature 291K	PEG8k, KSCN, pH 6.5, microbatch, temperature 291K
1GTS.A	1QRT.A	0.25	0.99909	553	2.8	553	2.7	8.4	0.25	0	0.25	0.25	0.134764	Escherichia Coli	Escherichia Coli	Adenosine Monophosphate	Adenosine-5'-Triphosphate	C 2 2 21	C 2 2 21
3V1W.A	3US3.A	0.21	0.99912	367	1.91	367	1.74	8.12	0.21	0	0.21	0.21	0.127265	Oryctolagus Cuniculus	Escherichia Coli	Calcium Ion	Calcium Ion	C 2 2 21	C 2 2 21
3CX5.C	1EZV.C	0.21	0.99913	385	1.9	385	2.3	8.21	0.21	0	0.21	0.21	0.125445	Saccharomyces Cerevisiae	Escherichia Coli	(2R)-3-{[(S)-(2-Aminoethoxy)(Hydroxy)Phosphoryl]Oxy}-2-(Tetradecanoyloxy)Propyl Octadecanoate	Protoporphyrin Ix Containing Fe	P 1 21 1	C 1 2 1	1M Sucrose, 10% DMSO, 20mM Tris pH 7.5, 80mM NaCl, 0.05 % UM, 1 M stigmatellin, 5% PEG 4000, Microbatch (paraffin oil), temperature 277K	5 % PEG 4000, 100 mM Tris, 0.05 % Undecyl-maltoside, 1 micromolar stigmatellin, pH 8.0, microseeding, temperature 277K
1M4L.A	2CTC.A	0.19	0.99916	307	1.25	307	1.4	7.93	0.19	0	0.19	0.19	0.121729	Bos Taurus		Zinc Ion	Alpha-Hydroxy-Beta-Phenyl-Propionic Acid	P 1 21 1	P 1 21 1
2MBR.A	1UXY.A	0.2	0.99917	340	1.8	340	1.8	7.93	0.2	0	0.2	0.2	0.124078	Escherichia Coli		Uridine-Diphosphate-2(N-Acetylglucosaminyl) Butyric Acid	Uridine-Diphosphate-2(N-Acetylglucosaminyl) Butyric Acid	P 43 21 2	P 43 21 2	pH 8.0	pH 8.0
3D8W.A	1YO1.A	0.17	0.99918	260	1.7	260	1.7	7.74	0.17	0	0.17	0.17	0.115039	Homo Sapiens	Escherichia Coli	5-[(Phenylsulfonyl)Amino]-1,3,4-Thiadiazole-2-Sulfonamide	Sulfate Ion	P 1 21 1	P 1 21 1	100mM tris-HCl, 1.3 m Sodium citrate, pH 7.8, VAPOR DIFFUSION, HANGING DROP, temperature 298K	50 mM Tris-Cl, 2.5 M AmmSO4, pH 7.8, VAPOR DIFFUSION, HANGING DROP, temperature 277K
3BJM.A	4JH0.A	0.26	0.99925	728	2.35	728	2.35	8.57	0.26	0	0.26	0.26	0.130485	Homo Sapiens	Komagataella Pastoris	(1S,3S,5S)-2-{(2S)-2-Amino-2-[(1R,3S,5R,7S)-3-Hydroxytricyclo[3.3.1.1~3,7~]Dec-1-Yl]Acetyl}-2-Azabicyclo[3.1.0]Hexane-3-Carbonitrile	2-[3-(Aminomethyl)-4-(2,4-Dichlorophenyl)-2-Methyl-5-Oxo-5,7-Dihydro-6H-Pyrrolo[3,4-B]Pyridin-6-Yl]-N,N-Dimethylacetamide	P 21 21 21	P 21 21 21		100 mM Bis-Tris-Propane, pH 7.8, 200 mM MGCL2, 15.9%(WV) PEG 3350, 15%(VV) Glycerol, VAPOR DIFFUSION, HANGING DROP, temperature 293K
1VEW.A	1I08.A	0.14	0.99929	205	2.1	205	2.2	7.44	0.14	0	0.14	0.14	0.103023	Escherichia Coli	Escherichia Coli	Manganese (Ii) Ion	Manganese (Ii) Ion	C 2 2 21	C 2 2 21	CRYSTALS WERE GROWN AT ROOM TEMPERATURE USING THE HANGING DROP METHOD. THE HANGING DROPS WERE SUSPENDED OVER 0.75ML OF WELL SOLUTION (16-30% PEG6000 AND 0.05M BICINE TITRATED TO PH8.5) AND CONSISTED OF 2UL OF WELL SOLUTION AND 2UL OF PROTEIN SOLUTION (MNSOD AT 12MGML IN WATER)., vapor diffusion - hanging drop	16-20% PEG 6000, 0.1 M bicine, pH 8.0, VAPOR DIFFUSION, SITTING DROP, temperature 298K
2XFU.A	3ZYX.A	0.21	0.99932	519	2.2	519	2.2	8.4	0.21	0	0.21	0.21	0.115172	Homo Sapiens	Pichia Pastoris	3-Phenylpropanal	Flavin-Adenine Dinucleotide	C 2 2 2	C 2 2 2	pH 6.5	12% PEG4000, 100 MM ADA PH 6.5, 70 MM LITHIUM SULPHATE, 8.5 MM ZWITTERGENT 3-12
2XFN.A	1OJA.A	0.21	0.99934	520	1.6	520	1.7	8.4	0.21	0	0.21	0.21	0.115111	Homo Sapiens	Pichia Pastoris	N-Dodecyl-N,N-Dimethyl-3-Ammonio-1-Propanesulfonate	Flavin-Adenine Dinucleotide	C 2 2 2	C 2 2 2	pH 6.5	pH 6.50
4QLQ.N	4R02.N	0.13	0.99938	196	2.4	196	2.5	7.44	0.13	0	0.13	0.13	0.097271	Saccharomyces Cerevisiae	Saccharomyces Cerevisiae	Magnesium Ion	Magnesium Ion	P 1 21 1	P 1 21 1	20mM MgAc2, 100mM MES, 13% MPD, pH 6.8, VAPOR DIFFUSION, HANGING DROP, temperature 293K	20 MM MGAC2, 13% MPD, PH 6.8, VAPOR DIFFUSION, HANGING DROP, TEMPERATURE 293K
1NCX.A	1TOP.A	0.12	0.9994	162	1.8	162	1.78	7.13	0.12	0	0.12	0.12	0.0966796	Gallus Gallus		Cadmium Ion	Calcium Ion	P 32 2 1	P 32 2 1
3IQU.A	3MHR.A	0.13	0.99946	236	1.05	236	1.15	7.64	0.13	0	0.13	0.13	0.0909517	Homo Sapiens	Escherichia Coli	Chloride Ion	Calcium Ion	C 2 2 21	C 2 2 21	0.1M HepesNaOH ph 7.5, 0.2M CaCl2, 28% PEG 400, 5% glycerol, 2mM DTT, VAPOR DIFFUSION, HANGING DROP, temperature 277K	0.095M HEPES Na-Salt pH7.4, 25.6% PEG 400, 0.19M CaCl2, 5% Glycerol, VAPOR DIFFUSION, HANGING DROP, temperature 277K
2AER.H	2A2Q.H	0.13	0.99948	254	1.87	254	1.8	7.74	0.13	0	0.13	0.13	0.0886717	Homo Sapiens	Mesocricetus Auratus	Benzamidine	Calcium Ion	P 21 21 21	P 21 21 21	Tris, Sodium Chloride, Calcium Chloride, PEG 4000, ADA, Magnesium Chloride, pH 6.2, VAPOR DIFFUSION, HANGING DROP, temperature 298K	PEG 4000, magnesium chloride, sodium chloride, calcium chloride, zinc chloride, Tris-HCl, VAPOR DIFFUSION, SITTING DROP, temperature 298K, pH 7.00
1E9P.A	1SXA.A	0.1	0.99951	151	1.7	151	1.9	7.02	0.1	0	0.1	0.1	0.082915	Bos Taurus		Copper (Ii) Ion	Copper (Ii) Ion	P 21 21 21	P 21 21 21	pH 6.50
1HOT.A	1HOR.A	0.13	0.99951	266	2.4	266	2.4	7.84	0.13	0	0.13	0.13	0.0872974	Escherichia Coli	Escherichia Coli	N-Acetyl-D-Glucosamine-6-Phosphate	2-Deoxy-2-Amino Glucitol-6-Phosphate	H 3 2	H 3 2
1J9B.A	1I9D.A	0.1	0.99951	141	1.26	141	1.65	6.92	0.1	0	0.1	0.1	0.0853392	Escherichia Coli	Escherichia Coli	Cesium Ion	Cesium Ion	P 61 2 2	P 61 2 2	CESIUM SULFATE, ACETATE, pH 4.8, VAPOR DIFFUSION, HANGING DROP, temperature 278K	50% Saturated48% Cesium Sulfate, 100 mM Acetate, pH 4.8, VAPOR DIFFUSION, HANGING DROP, temperature 278K
4QLQ.M	4R02.M	0.13	0.99951	246	2.4	246	2.5	7.64	0.13	0	0.13	0.13	0.0896502	Saccharomyces Cerevisiae	Saccharomyces Cerevisiae			P 1 21 1	P 1 21 1	20mM MgAc2, 100mM MES, 13% MPD, pH 6.8, VAPOR DIFFUSION, HANGING DROP, temperature 293K	20 MM MGAC2, 13% MPD, PH 6.8, VAPOR DIFFUSION, HANGING DROP, TEMPERATURE 293K
1XPB.A	1ESU.A	0.13	0.99953	263	1.9	263	2	7.74	0.13	0	0.13	0.13	0.0876311	Escherichia Coli	Escherichia Coli	Sulfate Ion	Sulfate Ion	P 21 21 21	P 21 21 21		Imidazole 0.1M pH7.0, ammonium sulfate 43 to 48%, VAPOR DIFFUSION, HANGING DROP, temperature 292K
1FGH.A	1ACO.A	0.2	0.99955	754	2.05	754	2.05	8.57	0.2	0	0.2	0.2	0.099497	Bos Taurus		4-Hydroxy-Aconitate Ion	Pyroglutamic Acid	B 2	B 2
2QKA.A	2QKC.A	0.11	0.99959	196	2.2	196	2.3	7.44	0.11	0	0.11	0.11	0.0823062	Homo Sapiens	Escherichia Coli	Manganese (Ii) Ion	Manganese (Ii) Ion	P 61 2 2	P 61 2 2	2.5M ammonium sulfate, 0.1M malic acid, 0.1M imidazole, pH 8.0, VAPOR DIFFUSION, temperature 300K	2.5M ammonium sulfate, 0.1M malic acid, 0.1M imidazole, pH 8.0, VAPOR DIFFUSION, HANGING DROP, temperature 300K
3JTC.A	1LQV.A	0.1	0.99959	193	1.6	193	1.6	7.34	0.1	0	0.1	0.1	0.0752581	Homo Sapiens	Cricetulus Griseus	N-Acetyl-D-Glucosamine	N-Acetyl-D-Glucosamine	P 1 21 1	P 1 21 1	PEG 400, potassium chloride, magnesium chloride, calcium chloride, HEPES, PH 7.0, VAPOR DIFFUSION	peg 400, potassium chloride, magnesium chloride, calcium chloride, hepes, pH 7.0, VAPOR DIFFUSION, HANGING DROP, temperature 298K
2ABH.A	1QUK.A	0.11	0.99974	321	1.7	321	1.7	7.93	0.11	0	0.11	0.11	0.0694824	Escherichia Coli		Phosphate Ion	Phosphate Ion	P 21 21 21	P 21 21 21
1T8N.A	1T8L.A	0.09	0.99976	245	1.75	245	1.75	7.64	0.09	0	0.09	0.09	0.0621528	Bos Taurus	Escherichia Coli Bl21(De3)	Sulfate Ion	Sulfate Ion	P 61	P 61	50% AMMONIUM SULFATE, 0.1M TRIS, pH 7.8, VAPOR DIFFUSION, HANGING DROP, temperature 298K	50% AMMONIUM SULFATE, 0.1M TRIS, pH 7.80, VAPOR DIFFUSION, HANGING DROP, temperature 298K
1BZ0.A	1BZZ.A	0.06	0.9998	141	1.5	141	1.59	6.92	0.06	0	0.06	0.06	0.0512035	Homo Sapiens	Escherichia Coli	Protoporphyrin Ix Containing Fe	Protoporphyrin Ix Containing Fe	P 1 21 1	P 1 21 1	2.3 M AMMONIUM SULFATE 0.3 M AMMONIUM PHOSPHATE PH 6.5 10 MM FERROUS CITRATE	2.3 M AMMONIUM SULFATE 0.3 M AMMONIUM PHOSPHATE PH 6.5 10 MM FERROUS CITRATE, pH 7.0
1CSR.A	1CSI.A	0.09	0.99985	435	1.7	435	1.7	8.3	0.09	0	0.09	0.09	0.0518706	Gallus Gallus		Alpha-Fluoro-Amidocarboxymethyldethia Coenzyme A Complex	Carboxymethyldethia Coenzyme *A	C 1 2 1	C 1 2 1
1FIY.A	1QB4.A	0.12	0.99985	883	2.8	883	2.6	8.66	0.12	0	0.12	0.12	0.0574416	Escherichia Coli	Escherichia Coli	Aspartic Acid	Aspartic Acid	I 2 2 2	I 2 2 2	pH 8.0	PEG 300, MANGANESE SULPHATE, SUCROSE., pH 7.4, VAPOR DIFFUSION, HANGING DROP, temperature 293K
1BZ0.B	1BZ1.B	0.04	0.99991	146	1.5	146	1.59	7.02	0.04	0	0.04	0.04	0.0336355	Homo Sapiens	Escherichia Coli	Protoporphyrin Ix Containing Fe	Protoporphyrin Ix Containing Fe	P 1 21 1	P 1 21 1	2.3 M AMMONIUM SULFATE 0.3 M AMMONIUM PHOSPHATE PH 6.5 10 MM FERROUS CITRATE	2.3 M AMMONIUM SULFATE 0.3 M AMMONIUM PHOSPHATE PH 6.5 10 MM FERROUS CITRATE
1PNS.Q	4OX9.Q	0.01	0.99999	104	8.7	104	3.8	6.35	0.01	0	0.01	0.01	0.00980767	Thermus Thermophilus	Escherichia Coli			I 4 2 2	P 41 21 2	MPD, ethanol, magnesium chloride, ammonium chloride, spermine, spermidine, MES, pH 6.5, VAPOR DIFFUSION, temperature 277K	14% MPD, 0.2 M KCL , 75 mM NH4Cl, 15 mM MgCl2 , 0.1M MES
1PNS.D	4OX9.D	0	1	208	8.7	208	3.8	7.54	0	0	0	0	0	Thermus Thermophilus	Escherichia Coli		Zinc Ion	I 4 2 2	P 41 21 2	MPD, ethanol, magnesium chloride, ammonium chloride, spermine, spermidine, MES, pH 6.5, VAPOR DIFFUSION, temperature 277K	14% MPD, 0.2 M KCL , 75 mM NH4Cl, 15 mM MgCl2 , 0.1M MES
1PNS.G	4OX9.G	0	1	155	8.7	155	3.8	7.13	0	0	0	0	0	Thermus Thermophilus	Escherichia Coli			I 4 2 2	P 41 21 2	MPD, ethanol, magnesium chloride, ammonium chloride, spermine, spermidine, MES, pH 6.5, VAPOR DIFFUSION, temperature 277K	14% MPD, 0.2 M KCL , 75 mM NH4Cl, 15 mM MgCl2 , 0.1M MES
1PNS.O	4OX9.O	0	1	88	8.7	88	3.8	5.86	0	0	0	0	0	Thermus Thermophilus	Escherichia Coli			I 4 2 2	P 41 21 2	MPD, ethanol, magnesium chloride, ammonium chloride, spermine, spermidine, MES, pH 6.5, VAPOR DIFFUSION, temperature 277K	14% MPD, 0.2 M KCL , 75 mM NH4Cl, 15 mM MgCl2 , 0.1M MES
Natural Source: the PDB entry of natural source deposited in the RCSB PDB database; Gene Source: the PDB entry of natural source deposited in the RCSB PDB database;TM RMSD: the RMSD value calculated by TM-align method; TM-score:the TM-score calculated by TM-align method; Length-N: the lchain length of natural source; Rsolution-N: the structure resolution of natural source in RCSB PDB database; Le…
